# Supplementary material for: A Novel CpG Island Set Identifies Tissue-Specific Methylation at Developmental Gene Loci
Source: PLoS Biol. 2008 Jan 29;6(1):e22. doi: 10.1371/journal.pbio.0060022 (PMC2214817; doi:10.1371/journal.pbio.0060022)
Supplement: Dataset S1 — Included are sequence characteristics (G+C and CpG[o/e]), gene association (Gene ID, ENSEMBL nomenclature ), and the methylation profile in the four tissues tested (categories of methylation are colour-coded as for Figure 4B). The CpG island identifier (ID) corresponds to the arrayed CGI fragment. The genomic position of each CGI (Location) corresponds to the chromosomal coordinates derived from NCBI build 36. (373 KB XLS) [file pbio.0060022.sd001.xls]

## Sheet: Supplementary CGI data
Dataset S1: CGI Methylation information
Catagories: (as for Fig. 4b)
1	Differentialy methylated (one)
2	Differentialy methylated (multiple)
3	Methylated in all
4	Unclassified methylation
* Where multiple genes associate with a single CGI the individual ENSEMBL IDs are concatenated and delimited by "_".
Gene ID column contains information on gene overlap (5p:five prime, 3p:three prime,intragenic and intergenic)
ID	Location	G+C	CpG[o/e]	Gene ID (ENSEMBL)*	Cat	Methylated:Blood	Methylated:Brain	Methylated:Muscle	Methylated:Spleen
I15768	3_48445197-48448563	63	0.506	ENSG00000164050(intragenic)_ENSG00000164051(3p)	1	NA	NA	NA	Methylated
I9010	16_84538369-84539979	54.8	0.512	intergenic	1	NA	Methylated	NA	NA
I11268	19_15694387-15695677	53.3	0.513	intergenic	1	Methylated	NA	NA	NA
I21905	7_121733743-121734528	58.5	0.513	intergenic	1	NA	NA	Methylated	NA
I1803	1_201363376-201363980	66.9	0.522	ENSG00000163485(intragenic)	1	NA	NA	Methylated	NA
I24053	9_119444212-119445412	60.2	0.524	intergenic	1	Methylated	NA	NA	NA
I3744	11_43524055-43526602	60.3	0.527	intergenic	1	NA	NA	NA	Methylated
I10841	19_561752-562113	61.9	0.528	ENSG00000099822(intragenic)	1	Methylated	NA	NA	NA
I9187	17_5615028-5616462	59.4	0.529	intergenic	1	Methylated	NA	NA	NA
I16968	4_2763229-2765594	68.2	0.53	ENSG00000087266(5p)	1	NA	NA	Methylated	NA
I12220	2_25352746-25354023	66.5	0.532	ENSG00000119772(intragenic)	1	NA	NA	Methylated	NA
I13010	2_120481087-120481860	48.2	0.535	intergenic	1	Methylated	NA	NA	NA
I16266	3_124123400-124124816	61.7	0.535	ENSG00000082684(intragenic)	1	NA	Methylated	NA	NA
I5099	12_51726246-51729080	66	0.537	ENSG00000111077(5p)	1	Methylated	NA	NA	NA
I3591	11_20109194-20110987	54.3	0.537	intergenic	1	NA	NA	Methylated	NA
I4165	11_75709915-75711206	63.9	0.538	intergenic	1	NA	NA	Methylated	NA
I11255	19_15096016-15097730	61	0.538	ENSG00000105135(intragenic)	1	NA	NA	Methylated	NA
I19915	6_32162474-32164088	65	0.543	ENSG00000168477(intragenic)	1	NA	NA	Methylated	NA
I15335	22_45359114-45359602	61.6	0.543	intergenic	1	NA	NA	NA	Methylated
I19489	5_176758438-176760564	62	0.544	ENSG00000131183(3p)_ENSG00000196570(3p)	1	Methylated	NA	NA	NA
I24201	9_130620573-130624129	62.2	0.544	ENSG00000167136(5p)_ENSG00000198917(3p)	1	NA	NA	NA	Methylated
I16941	4_1483724-1485062	69.2	0.545	intergenic	1	Methylated	NA	NA	NA
I10111	17_71646714-71648716	63.8	0.548	ENSG00000129654(intragenic)	1	Methylated	NA	NA	NA
I2953	10_100016824-100018756	64.2	0.548	ENSG00000138131(intragenic)	1	NA	NA	Methylated	NA
I22735	8_65445949-65446773	55.6	0.553	intergenic	1	NA	Methylated	NA	NA
I1002	1_86392604-86395281	60.3	0.559	ENSG00000171502(intragenic)	1	NA	NA	NA	Methylated
I8898	16_71378529-71380245	60.5	0.561	ENSG00000140836(3p)	1	NA	NA	Methylated	NA
I15821	3_50370499-50372459	62.1	0.561	ENSG00000126062(intragenic)	1	NA	NA	NA	Methylated
I18233	5_3655125-3657775	59.3	0.562	ENSG00000170549(3p)	1	NA	Methylated	NA	NA
I11699	19_50618073-50619153	62.2	0.568	ENSG00000012061(5p)	1	NA	NA	Methylated	NA
I16654	3_171784592-171786983	60.9	0.569	ENSG00000013293(intragenic)	1	NA	NA	NA	Methylated
I1812	1_202425985-202426773	61.9	0.573	ENSG00000170498(3p)	1	NA	Methylated	NA	NA
I19985	6_36461780-36464189	57.7	0.573	ENSG00000010030(intragenic)	1	NA	NA	Methylated	NA
I11801	19_54065867-54068825	54.4	0.574	ENSG00000183207(intragenic)_ENSG00000105559(intragenic)_ENSG00000087074(5p)	1	Methylated	NA	NA	NA
I19934	6_33352623-33354886	63.3	0.579	ENSG00000182498(3p)_ENSG00000204222(5p)_ENSG00000204221(3p)	1	NA	NA	Methylated	NA
I3133	10_112516342-112518143	66.1	0.58	ENSG00000203869(intragenic)	1	Methylated	NA	NA	NA
I14186	20_21642523-21644328	59	0.581	ENSG00000125813(intragenic)	1	NA	NA	Methylated	NA
I12075	2_7488261-7489571	61	0.582	intergenic	1	NA	Methylated	NA	NA
I19981	6_36205786-36207856	62.6	0.583	ENSG00000156711(intragenic)	1	NA	NA	Methylated	NA
I22800	8_73079671-73080548	59.2	0.584	intergenic	1	NA	NA	Methylated	NA
I16935	4_1383431-1387994	67	0.584	ENSG00000206148(3p)	1	NA	NA	NA	Methylated
I11666	19_49015525-49017258	48.5	0.585	ENSG00000159871(intragenic)_ENSG00000176232(intragenic)	1	NA	NA	NA	Methylated
I9701	17_40694552-40695831	63.5	0.589	ENSG00000184361(5p)_ENSG00000180249(5p)_ENSG00000006062(3p)	1	NA	NA	Methylated	NA
I4115	11_71628542-71630932	63.2	0.59	ENSG00000165458(3p)_ENSG00000165462(3p)	1	NA	NA	Methylated	NA
I23352	9_1038827-1039221	50.9	0.59	intergenic	1	NA	NA	Methylated	NA
I19411	5_170989532-170990251	56.5	0.591	intergenic	1	Methylated	NA	NA	NA
I4026	11_66116058-66117212	62.9	0.592	ENSG00000182791(intragenic)_ENSG00000173992(5p)	1	NA	NA	NA	Methylated
I17904	4_154899776-154901486	61.2	0.593	ENSG00000145428(intragenic)	1	NA	NA	NA	Methylated
I9935	17_56882564-56885187	62.7	0.599	intergenic	1	NA	NA	Methylated	NA
I22583	8_41773673-41775012	61.6	0.599	ENSG00000029534(intragenic)	1	NA	NA	Methylated	NA
I4545	11_124134347-124135220	64.3	0.6	ENSG00000149564(intragenic)	1	NA	NA	Methylated	NA
I20971	7_1229451-1230625	64.3	0.602	intergenic	1	NA	NA	Methylated	NA
I8836	16_66463635-66465129	61.5	0.609	ENSG00000102898(3p)_ENSG00000038358(5p)	1	Methylated	NA	NA	NA
I11430	19_37406420-37407686	61.3	0.61	intergenic	1	NA	NA	Methylated	NA
I218	1_16897848-16900872	69.5	0.611	ENSG00000116219(intragenic)	1	NA	Methylated	NA	NA
I9065	16_88168145-88168885	69.6	0.612	ENSG00000178773(5p)	1	NA	NA	NA	Methylated
I2252	10_5774362-5774984	64.7	0.617	ENSG00000108021(intragenic)	1	NA	NA	Methylated	NA
I11870	19_56534734-56536700	67.1	0.617	ENSG00000186806(5p)	1	NA	NA	NA	Methylated
I10575	18_43787697-43789152	63.5	0.617	intergenic	1	NA	NA	NA	Methylated
I9996	17_62261368-62262569	65.6	0.619	intergenic	1	NA	NA	NA	Methylated
I12260	2_27382937-27385838	63.1	0.62	ENSG00000138100(3p)_ENSG00000163794(3p)_ENSG00000115204(3p)	1	Methylated	NA	NA	NA
I14001	20_1875539-1876577	57.1	0.621	intergenic	1	NA	NA	NA	Methylated
I10250	18_586595-587884	58.1	0.622	ENSG00000079101(5p)	1	NA	NA	Methylated	NA
I15350	22_48133819-48134040	59	0.623	intergenic	1	NA	NA	NA	Methylated
I20441	6_101001601-101002668	54.2	0.625	ENSG00000112246(intragenic)	1	NA	NA	Methylated	NA
I1773	1_199634461-199635882	65.6	0.625	ENSG00000159166(5p)	1	NA	NA	Methylated	NA
I24335	9_138236115-138237240	70	0.625	ENSG00000107187(5p)	1	NA	NA	NA	Methylated
I12412	2_45080997-45082656	61.3	0.63	intergenic	1	NA	NA	Methylated	NA
I8228	16_690240-691798	68.5	0.63	ENSG00000127585(intragenic)	1	NA	NA	NA	Methylated
I15272	22_41307429-41309061	58.2	0.63	ENSG00000100227(3p)	1	NA	NA	NA	Methylated
I9510	17_31911843-31913590	59.7	0.631	intergenic	1	NA	NA	NA	Methylated
I9561	17_34871281-34872965	57.3	0.633	ENSG00000167258(5p)	1	NA	NA	Methylated	NA
I18304	5_16558192-16558417	47.3	0.633	ENSG00000154153(intragenic)	1	NA	NA	NA	Methylated
I3660	11_31798045-31798972	63.4	0.634	intergenic	1	NA	Methylated	NA	NA
I16411	3_138969572-138970834	61.6	0.634	intergenic	1	NA	NA	Methylated	NA
I2459	10_31932168-31933440	63.6	0.634	ENSG00000204332(5p)	1	NA	NA	NA	Methylated
I9768	17_44074743-44075454	64.6	0.635	intergenic	1	NA	NA	NA	Methylated
I5395	12_84196437-84197096	59.7	0.636	ENSG00000180318(5p)	1	NA	NA	Methylated	NA
I16778	3_185801987-185802618	71.8	0.638	intergenic	1	NA	NA	Methylated	NA
I4002	11_65442661-65445564	68.1	0.638	ENSG00000175573(5p)_ENSG00000175550(5p)	1	NA	NA	NA	Methylated
I14409	20_43467600-43470148	65.2	0.641	ENSG00000204070(5p)	1	NA	NA	Methylated	NA
I2006	1_224336969-224339400	59.7	0.645	intergenic	1	Methylated	NA	NA	NA
I10320	18_10021733-10023013	60.5	0.645	intergenic	1	Methylated	NA	NA	NA
I13409	2_174916343-174917529	59.1	0.647	intergenic	1	NA	NA	Methylated	NA
I23273	8_142469921-142471979	68.2	0.647	intergenic	1	NA	NA	NA	Methylated
I1616	1_177827086-177828121	65.4	0.649	ENSG00000162782(5p)	1	NA	NA	NA	Methylated
I11166	19_11568328-11569777	61	0.649	ENSG00000198551(5p)	1	NA	NA	NA	Methylated
I20442	6_101011829-101013449	61.3	0.65	ENSG00000112246(intragenic)	1	NA	NA	Methylated	NA
I2159	1_239975198-239975314	41	0.65	ENSG00000162843(intragenic)	1	NA	NA	NA	Methylated
I20961	7_981053-982567	65.1	0.651	ENSG00000189201(5p)	1	NA	NA	NA	Methylated
I12415	2_45093049-45095757	61.1	0.653	intergenic	1	NA	NA	Methylated	NA
I9932	17_56836244-56838864	65	0.654	ENSG00000121068(intragenic)	1	NA	NA	Methylated	NA
I6889	14_56334223-56335424	69.4	0.657	intergenic	1	NA	Methylated	NA	NA
I22796	8_72631481-72633038	57.9	0.659	intergenic	1	NA	NA	Methylated	NA
I19638	6_5946414-5949344	59	0.659	ENSG00000124785(intragenic)	1	NA	NA	Methylated	NA
I11066	19_7651265-7654850	62.8	0.662	ENSG00000183019(3p)_ENSG00000181029(5p)	1	Methylated	NA	NA	NA
I14184	20_21631084-21632449	59.5	0.663	intergenic	1	NA	NA	Methylated	NA
I18218	5_2791561-2793751	68.4	0.664	intergenic	1	NA	Methylated	NA	NA
I16797	3_187770622-187771956	59.2	0.665	ENSG00000090520(intragenic)	1	NA	NA	Methylated	NA
I149	1_10870343-10872151	62.2	0.668	intergenic	1	NA	NA	NA	Methylated
I10202	17_76973792-76976121	65.8	0.669	intergenic	1	NA	NA	Methylated	NA
I1009	1_87370487-87371276	60.9	0.669	ENSG00000153936(intragenic)	1	NA	NA	Methylated	NA
I20962	7_1033323-1035375	67.9	0.673	ENSG00000146540(intragenic)	1	Methylated	NA	NA	NA
I3365	10_135053058-135053390	65.5	0.673	ENSG00000148832(intragenic)	1	NA	NA	Methylated	NA
I21902	7_121727567-121727973	65.4	0.675	intergenic	1	NA	NA	NA	Methylated
I2727	10_73393128-73395294	67.6	0.676	ENSG00000122863(5p)	1	NA	NA	NA	Methylated
I12988	2_119308602-119310369	64.9	0.678	intergenic	1	NA	NA	Methylated	NA
I189	1_15352418-15354996	62.8	0.678	ENSG00000175147(5p)_ENSG00000171729(5p)	1	NA	NA	NA	Methylated
I18048	4_174682765-174683293	57.8	0.679	intergenic	1	NA	NA	Methylated	NA
I22045	7_138817214-138819868	61.6	0.679	ENSG00000188883(intragenic)	1	NA	NA	NA	Methylated
I12174	2_19413692-19414073	65.4	0.685	ENSG00000143867(3p)	1	NA	NA	Methylated	NA
I19182	5_140286242-140288552	58	0.685	ENSG00000081842(intragenic)	1	NA	NA	NA	Methylated
I21212	7_27190511-27192709	60.7	0.686	ENSG00000005073(5p)	1	NA	NA	Methylated	NA
I2832	10_88718189-88718688	68.6	0.686	ENSG00000204028(intragenic)_ENSG00000148671(5p)	1	NA	NA	NA	Methylated
I3766	11_44926908-44929346	69.2	0.687	ENSG00000175274(intragenic)	1	NA	NA	Methylated	NA
I21213	7_27194114-27195649	60.7	0.687	intergenic	1	NA	NA	Methylated	NA
I219	1_17071837-17073875	56	0.69	ENSG00000058453(intragenic)_ENSG00000196690(5p)_ENSG00000199554(5p)	1	Methylated	NA	NA	NA
I17636	4_111751890-111752551	64.7	0.69	intergenic	1	NA	NA	Methylated	NA
I3020	10_102810472-102813024	65.2	0.69	ENSG00000107821(5p)	1	NA	NA	NA	Methylated
I24182	9_129994822-129995595	61.5	0.691	ENSG00000148337(intragenic)	1	Methylated	NA	NA	NA
I21730	7_99561155-99563668	62.3	0.691	ENSG00000166997(3p)	1	Methylated	NA	NA	NA
I18232	5_3651777-3653506	63.9	0.694	ENSG00000170549(intragenic)	1	NA	Methylated	NA	NA
I4625	11_133207428-133209160	67.9	0.694	intergenic	1	NA	NA	Methylated	NA
I2728	10_73516692-73518140	71	0.694	ENSG00000107742(intragenic)	1	NA	NA	Methylated	NA
I4493	11_119544148-119545678	63.8	0.694	ENSG00000176984(5p)	1	NA	NA	NA	Methylated
I20893	6_165997180-165998325	56.2	0.697	intergenic	1	NA	Methylated	NA	NA
I21166	7_23253682-23254426	62.7	0.697	ENSG00000136235(5p)	1	NA	NA	Methylated	NA
I24132	9_127001875-127003155	59.5	0.698	ENSG00000136933(5p)	1	Methylated	NA	NA	NA
I5021	12_47974883-47977760	66.2	0.698	ENSG00000135406(intragenic)_ENSG00000205489(3p)	1	NA	NA	Methylated	NA
I14862	21_42245771-42248716	63.5	0.698	ENSG00000157617(intragenic)	1	NA	NA	NA	Methylated
I18529	5_55152696-55153809	53.8	0.699	intergenic	1	NA	NA	NA	Methylated
I10365	18_17433843-17436578	57.5	0.7	ENSG00000141446(5p)	1	NA	NA	NA	Methylated
I13927	2_238998817-239001315	61.3	0.701	ENSG00000065802(5p)	1	NA	NA	NA	Methylated
I452	1_32940552-32941547	71.8	0.702	intergenic	1	NA	NA	Methylated	NA
I2172	1_241712952-241713755	67.3	0.702	ENSG00000054282(intragenic)	1	NA	NA	Methylated	NA
I12359	2_39324210-39325953	63	0.703	intergenic	1	Methylated	NA	NA	NA
I10970	19_3523666-3525991	66.8	0.704	ENSG00000173976(intragenic)_ENSG00000064961(5p)	1	Methylated	NA	NA	NA
I17201	4_37568271-37569592	71	0.704	ENSG00000065882(5p)	1	NA	NA	Methylated	NA
I14801	21_36363516-36364807	56.3	0.704	ENSG00000159228(5p)	1	NA	NA	NA	Methylated
I8636	16_45474721-45477247	62	0.706	ENSG00000166123(5p)	1	NA	NA	Methylated	NA
I214	1_16566130-16566743	66.6	0.707	ENSG00000055070(5p)	1	NA	NA	NA	Methylated
I18199	5_1496806-1500318	65	0.708	ENSG00000142319(intragenic)	1	NA	NA	NA	Methylated
I19435	5_172593264-172593802	62.3	0.709	ENSG00000183072(intragenic)	1	NA	NA	Methylated	NA
I16429	3_140140852-140141920	58.6	0.71	intergenic	1	NA	NA	Methylated	NA
I15928	3_62337294-62338196	60.6	0.712	intergenic	1	NA	Methylated	NA	NA
I2433	10_28070263-28070969	60.4	0.715	ENSG00000150051(intragenic)	1	NA	NA	Methylated	NA
I11185	19_12667400-12668516	62.9	0.716	ENSG00000132004(intragenic)	1	NA	NA	Methylated	NA
I1010	1_87390235-87390711	56.6	0.717	ENSG00000153936(intragenic)	1	NA	NA	Methylated	NA
I15652	3_36780260-36781946	62.7	0.717	intergenic	1	NA	NA	NA	Methylated
I24313	9_136673069-136675148	68.3	0.718	ENSG00000130635(5p)	1	Methylated	NA	NA	NA
I11410	19_35405152-35405698	73.5	0.719	intergenic	1	NA	NA	Methylated	NA
I21507	7_72790422-72792007	65.8	0.72	ENSG00000106077(5p)	1	NA	NA	Methylated	NA
I18698	5_77625668-77626530	60.1	0.721	ENSG00000132842(5p)	1	NA	NA	Methylated	NA
I2119	1_234293550-234295938	64.4	0.723	ENSG00000116962(intragenic)	1	NA	NA	NA	Methylated
I23347	9_962604-963860	59.6	0.726	intergenic	1	NA	NA	Methylated	NA
I1313	1_148787190-148788144	54.1	0.729	ENSG00000143382(5p)	1	NA	NA	NA	Methylated
I14213	20_25012407-25012756	62.6	0.732	intergenic	1	NA	NA	Methylated	NA
I12175	2_19414757-19415254	56.4	0.732	ENSG00000143867(3p)	1	NA	NA	Methylated	NA
I10971	19_3535740-3537271	63.2	0.733	ENSG00000173976(intragenic)_ENSG00000179855(5p)	1	NA	NA	NA	Methylated
I20681	6_134539093-134539497	62.5	0.735	ENSG00000118515(intragenic)	1	NA	NA	NA	Methylated
I18231	5_3646038-3650051	65.3	0.735	ENSG00000170549(5p)	1	NA	NA	NA	Methylated
I16957	4_2232624-2235897	67	0.735	ENSG00000123933(intragenic)_ENSG00000206116(3p)	1	NA	NA	NA	Methylated
I1634	1_179147350-179149342	67.6	0.735	ENSG00000135835(5p)	1	NA	NA	NA	Methylated
I3053	10_103979493-103982129	65.3	0.736	ENSG00000119915(3p)_ENSG00000107859(3p)	1	NA	NA	Methylated	NA
I22188	7_154945666-154945833	69.6	0.739	ENSG00000146910(intragenic)_ENSG00000164778(intragenic)	1	Methylated	NA	NA	NA
I8817	16_65753900-65757881	66.6	0.739	ENSG00000135722(intragenic)_ENSG00000102878(5p)	1	NA	NA	Methylated	NA
I10030	17_67624369-67625445	57.7	0.739	intergenic	1	NA	NA	Methylated	NA
I19184	5_140326006-140327127	67.2	0.74	ENSG00000081842(intragenic)	1	NA	NA	NA	Methylated
I3593	11_20134305-20135458	65.9	0.741	ENSG00000109851(3p)	1	NA	NA	Methylated	NA
I18728	5_80725345-80726385	63.7	0.741	ENSG00000172497(5p)	1	NA	NA	Methylated	NA
I11426	19_36539702-36540195	61.9	0.741	intergenic	1	NA	NA	Methylated	NA
I1271	1_119337057-119338110	55.6	0.742	intergenic	1	NA	NA	Methylated	NA
I7412	15_22750976-22752211	61.7	0.744	ENSG00000128739(5p)	1	NA	Methylated	NA	NA
I19578	6_1338671-1339626	64.7	0.744	ENSG00000137273(intragenic)	1	NA	NA	Methylated	NA
I11226	19_13767274-13767755	76.1	0.745	ENSG00000132003(5p)	1	NA	NA	Methylated	NA
I5726	12_120130657-120132811	57.3	0.746	ENSG00000135124(5p)	1	NA	NA	NA	Methylated
I24193	9_130257821-130259665	68.1	0.748	ENSG00000136811(5p)	1	NA	NA	Methylated	NA
I20444	6_101024100-101024394	61.7	0.748	intergenic	1	NA	NA	Methylated	NA
I15519	3_16529269-16530752	66.3	0.75	ENSG00000131378(5p)	1	NA	NA	Methylated	NA
I1509	1_163590004-163590557	57.2	0.75	ENSG00000162761(intragenic)	1	NA	NA	Methylated	NA
I9070	16_88421794-88423185	75.9	0.751	ENSG00000204991(5p)	1	NA	NA	Methylated	NA
I266	1_20751476-20753980	68.8	0.751	ENSG00000183114(5p)	1	NA	NA	NA	Methylated
I6515	13_111763942-111764344	63	0.752	intergenic	1	NA	Methylated	NA	NA
I23616	9_36992352-36993068	67.8	0.753	ENSG00000196092(intragenic)	1	NA	Methylated	NA	NA
I20802	6_152999226-153000390	65.2	0.753	ENSG00000131018(intragenic)	1	NA	NA	Methylated	NA
I11655	19_48723015-48723275	72.8	0.753	ENSG00000105755(5p)	1	NA	NA	NA	Methylated
I21218	7_27226464-27227027	67.2	0.754	intergenic	1	NA	NA	Methylated	NA
I20712	6_139391193-139392752	64	0.754	ENSG00000146386(5p)	1	NA	NA	Methylated	NA
I8457	16_18708617-18709670	60.6	0.754	ENSG00000134419(5p)_ENSG00000170540(3p)	1	NA	NA	NA	Methylated
I10780	18_71756553-71758137	59.8	0.755	intergenic	1	Methylated	NA	NA	NA
I23310	8_145178191-145178518	70.7	0.756	ENSG00000204791(5p)_ENSG00000178814(3p)	1	NA	NA	Methylated	NA
I23715	9_80101234-80102536	63.5	0.758	ENSG00000135069(5p)	1	NA	NA	NA	Methylated
I20064	6_43151635-43153163	66.9	0.758	ENSG00000137171(3p)_ENSG00000112655(5p)	1	NA	NA	NA	Methylated
I15164	22_36244413-36246264	68.7	0.758	ENSG00000100065(5p)	1	NA	NA	NA	Methylated
I11988	19_63261745-63262896	60.3	0.76	ENSG00000176293(5p)	1	NA	NA	NA	Methylated
I3487	11_9438324-9439765	62.8	0.761	ENSG00000166478(5p)	1	NA	NA	Methylated	NA
I17280	4_48682488-48683594	67.2	0.761	ENSG00000109182(5p)	1	NA	NA	NA	Methylated
I20524	6_111686746-111688279	57.6	0.763	ENSG00000173214(5p)	1	NA	NA	Methylated	NA
I1510	1_163591065-163593052	65.7	0.763	ENSG00000162761(intragenic)	1	NA	NA	Methylated	NA
I1847	1_204875184-204876031	70.3	0.764	ENSG00000143479(5p)	1	NA	NA	Methylated	NA
I5371	12_79626213-79626961	57.9	0.765	ENSG00000111046(5p)	1	NA	Methylated	NA	NA
I19498	5_177344331-177344747	61.4	0.765	intergenic	1	NA	Methylated	NA	NA
I12951	2_113672458-113673723	64.2	0.767	ENSG00000125637(intragenic)	1	NA	NA	Methylated	NA
I9060	16_87850534-87851959	65.5	0.767	intergenic	1	NA	NA	NA	Methylated
I2416	10_25503799-25505789	65.3	0.767	ENSG00000151025(5p)	1	NA	NA	NA	Methylated
I11440	19_38246196-38248351	67.2	0.767	ENSG00000131941(intragenic)	1	NA	NA	NA	Methylated
I9818	17_45778012-45779345	72.6	0.768	ENSG00000015532(5p)	1	NA	NA	Methylated	NA
I17638	4_111772780-111773924	64	0.768	ENSG00000164093(intragenic)	1	NA	NA	Methylated	NA
I12631	2_70870728-70871579	68.7	0.769	ENSG00000183733(5p)	1	NA	NA	NA	Methylated
I3028	10_102967112-102968062	64.9	0.77	intergenic	1	NA	NA	Methylated	NA
I4266	11_92342387-92343216	61.9	0.772	ENSG00000134640(5p)	1	NA	NA	NA	Methylated
I9022	16_85106277-85107490	63.3	0.774	ENSG00000103241(3p)	1	NA	NA	NA	Methylated
I21126	7_19118337-19119099	54	0.776	intergenic	1	NA	NA	Methylated	NA
I21438	7_56264859-56265148	66.9	0.777	intergenic	1	NA	NA	NA	Methylated
I23058	8_105669457-105671435	65.7	0.779	ENSG00000147650(5p)	1	NA	NA	Methylated	NA
I143	1_10620839-10623292	70.3	0.779	ENSG00000204668(5p)_ENSG00000130940(3p)	1	NA	NA	Methylated	NA
I12674	2_73348952-73350610	66.8	0.78	ENSG00000163013(intragenic)	1	Methylated	NA	NA	NA
I3654	11_31782303-31783583	60.1	0.78	ENSG00000007372(intragenic)	1	NA	Methylated	NA	NA
I2053	1_226809273-226810245	62.6	0.782	ENSG00000202056(5p)	1	Methylated	NA	NA	NA
I15903	3_58394135-58394915	66.7	0.784	ENSG00000168291(5p)	1	NA	NA	Methylated	NA
I15699	3_42670911-42671386	79	0.784	intergenic	1	NA	NA	Methylated	NA
I22519	8_35212053-35213538	67.6	0.784	ENSG00000156687(5p)	1	NA	NA	NA	Methylated
I11587	19_45168232-45168848	61.4	0.787	ENSG00000013275(5p)	1	NA	Methylated	NA	NA
I23445	9_14335759-14336678	59	0.787	intergenic	1	NA	NA	Methylated	NA
I21440	7_56322452-56323500	54	0.787	intergenic	1	NA	NA	NA	Methylated
I13025	2_121758260-121760044	65.2	0.787	ENSG00000115112(5p)	1	NA	NA	NA	Methylated
I3322	10_131652879-131653749	69.6	0.788	ENSG00000108001(5p)	1	NA	NA	Methylated	NA
I21671	7_94863058-94864068	59.7	0.788	ENSG00000105852(5p)	1	NA	NA	Methylated	NA
I14156	20_19980491-19981588	59.8	0.789	ENSG00000101343(intragenic)_ENSG00000089101(5p)	1	NA	NA	Methylated	NA
I3587	11_19218937-19221358	64.1	0.79	ENSG00000129173(5p)	1	NA	NA	NA	Methylated
I9034	16_85982214-85984334	70.1	0.792	ENSG00000140941(5p)	1	NA	NA	NA	Methylated
I13406	2_174912950-174914370	61.9	0.794	intergenic	1	NA	NA	Methylated	NA
I14429	20_44312995-44313827	69	0.797	ENSG00000101017(intragenic)_ENSG00000149654(5p)	1	NA	Methylated	NA	NA
I16773	3_185713822-185714456	64.7	0.8	intergenic	1	NA	NA	Methylated	NA
I15276	22_41445886-41447260	72.9	0.8	intergenic	1	NA	NA	Methylated	NA
I2883	10_94815533-94816523	65.5	0.801	ENSG00000187553(intragenic)	1	NA	Methylated	NA	NA
I21403	7_50485083-50486034	66.2	0.801	intergenic	1	NA	NA	NA	Methylated
I14113	20_13923485-13925269	62.5	0.801	ENSG00000101251(5p)_ENSG00000172264(5p)	1	NA	NA	NA	Methylated
I3030	10_102972440-102972869	63.7	0.803	intergenic	1	NA	NA	Methylated	NA
I91	1_6536190-6537469	63.3	0.804	ENSG00000162408(5p)_ENSG00000173662(5p)	1	NA	NA	NA	Methylated
I22171	7_153215654-153216657	66.9	0.804	intergenic	1	NA	NA	NA	Methylated
I4882	12_29827192-29828804	70.6	0.806	ENSG00000133687(intragenic)	1	NA	NA	NA	Methylated
I2992	10_102420645-102421364	64.9	0.808	intergenic	1	NA	NA	NA	Methylated
I11780	19_53525188-53525615	63.6	0.814	ENSG00000142227(3p)	1	NA	NA	Methylated	NA
I9931	17_56834955-56835614	58.5	0.815	ENSG00000121068(intragenic)	1	NA	NA	Methylated	NA
I1674	1_182989829-182991349	63	0.816	ENSG00000116406(5p)	1	NA	NA	Methylated	NA
I2711	10_71870524-71871528	64.3	0.819	ENSG00000156574(5p)	1	NA	NA	Methylated	NA
I19398	5_170221033-170222441	67.6	0.819	ENSG00000204764(5p)	1	NA	NA	NA	Methylated
I1185	1_110412730-110414932	66.9	0.821	ENSG00000156150(intragenic)	1	NA	NA	Methylated	NA
I22444	8_26296000-26297344	65.7	0.824	ENSG00000104765(5p)	1	NA	NA	Methylated	NA
I8381	16_6472992-6474121	62.7	0.825	intergenic	1	NA	NA	NA	Methylated
I4005	11_65535702-65536453	67.7	0.825	ENSG00000175315(5p)	1	NA	NA	NA	Methylated
I2533	10_44199152-44201406	66.6	0.826	ENSG00000107562(intragenic)	1	NA	NA	Methylated	NA
I14815	21_37300014-37301470	69.2	0.828	ENSG00000183145(5p)	1	NA	NA	NA	Methylated
I23345	9_959483-959794	62.2	0.83	ENSG00000137090(3p)	1	NA	NA	Methylated	NA
I16350	3_131948783-131949718	54.3	0.831	ENSG00000196455(5p)	1	Methylated	NA	NA	NA
I1924	1_212790889-212791945	71.2	0.833	ENSG00000152104(5p)	1	NA	NA	NA	Methylated
I13430	2_176694715-176695100	69.2	0.845	ENSG00000128709(5p)	1	NA	NA	NA	Methylated
I24113	9_125819238-125820299	65.7	0.846	ENSG00000106689(intragenic)	1	NA	NA	Methylated	NA
I11111	19_10067478-10069227	60.9	0.846	ENSG00000130812(intragenic)	1	NA	NA	NA	Methylated
I13926	2_238893595-238894802	70.9	0.848	ENSG00000204104(5p)	1	NA	NA	Methylated	NA
I9285	17_11442250-11443020	68.7	0.849	ENSG00000007174(5p)	1	NA	NA	NA	Methylated
I12413	2_45085346-45086094	58.9	0.851	ENSG00000170577(3p)	1	NA	NA	Methylated	NA
I12189	2_20510286-20511836	66.5	0.852	ENSG00000143878(5p)	1	NA	NA	NA	Methylated
I10181	17_75848560-75850633	71.8	0.853	ENSG00000180843(5p)	1	NA	NA	NA	Methylated
I18155	4_187712975-187714064	63.6	0.855	ENSG00000168412(5p)	1	NA	NA	NA	Methylated
I3321	10_131646967-131648933	66.9	0.856	ENSG00000108001(intragenic)	1	NA	NA	NA	Methylated
I1255	1_117253944-117255292	67.2	0.858	ENSG00000134247(5p)	1	NA	NA	NA	Methylated
I3034	10_102985980-102986280	62.5	0.86	intergenic	1	NA	NA	Methylated	NA
I20938	6_170446106-170448480	69.6	0.86	intergenic	1	NA	NA	Methylated	NA
I24054	9_119546967-119547680	57.1	0.86	intergenic	1	NA	NA	NA	Methylated
I19544	5_180033353-180033892	73.1	0.86	intergenic	1	NA	NA	NA	Methylated
I10805	18_74837981-74838451	59.7	0.861	intergenic	1	NA	Methylated	NA	NA
I10379	18_18005020-18006719	70.4	0.861	ENSG00000141448(intragenic)	1	NA	NA	Methylated	NA
I16913	4_96819-97924	67.5	0.865	intergenic	1	Methylated	NA	NA	NA
I21227	7_27746111-27747347	58.6	0.868	ENSG00000106052(5p)	1	NA	NA	Methylated	NA
I18510	5_53849082-53851650	64	0.87	ENSG00000178996(5p)	1	Methylated	NA	NA	NA
I13431	2_176695175-176696761	66.4	0.871	ENSG00000128709(5p)	1	NA	NA	NA	Methylated
I9097	17_1249890-1250842	63.3	0.873	ENSG00000108953(5p)	1	NA	NA	Methylated	NA
I19813	6_27548501-27549480	56.4	0.873	ENSG00000096654(5p)	1	NA	NA	Methylated	NA
I19099	5_135496148-135497284	64.7	0.874	ENSG00000164621(intragenic)_ENSG00000113658(5p)	1	NA	NA	Methylated	NA
I16570	3_159298136-159298836	61.9	0.877	ENSG00000168779(3p)	1	NA	NA	Methylated	NA
I22326	8_11603079-11604572	70.3	0.877	ENSG00000136574(intragenic)	1	NA	NA	NA	Methylated
I3552	11_16583160-16583874	66.4	0.882	intergenic	1	NA	NA	NA	Methylated
I4692	12_4541445-4541946	60	0.884	intergenic	1	NA	NA	NA	Methylated
I13895	2_236740440-236742412	73.2	0.888	ENSG00000168505(5p)	1	NA	NA	NA	Methylated
I23305	8_144982645-144984280	66.9	0.89	intergenic	1	NA	NA	NA	Methylated
I23046	8_103945268-103946207	66.9	0.892	ENSG00000155096(5p)	1	NA	NA	Methylated	NA
I16445	3_142688333-142689528	75.3	0.892	ENSG00000155903(5p)	1	NA	NA	Methylated	NA
I1268	1_119323594-119324357	58.4	0.892	ENSG00000092607(intragenic)	1	NA	NA	Methylated	NA
I4594	11_128747665-128747942	60.8	0.895	intergenic	1	NA	NA	Methylated	NA
I10443	18_26936200-26936350	59.6	0.895	ENSG00000134755(5p)	1	NA	NA	Methylated	NA
I13423	2_176654716-176655572	60	0.896	ENSG00000174279(intragenic)	1	NA	NA	NA	Methylated
I16557	3_158016366-158017809	64.8	0.897	intergenic	1	Methylated	NA	NA	NA
I23762	9_87745418-87746637	65.3	0.897	ENSG00000135040(5p)	1	NA	NA	Methylated	NA
I12542	2_61844370-61845857	57.9	0.899	intergenic	1	NA	NA	Methylated	NA
I106	1_7944131-7944708	70.6	0.905	ENSG00000116288(5p)	1	NA	NA	Methylated	NA
I13018	2_121061587-121062017	59.9	0.907	intergenic	1	NA	NA	Methylated	NA
I5127	12_52607511-52608060	59.6	0.908	intergenic	1	NA	NA	Methylated	NA
I13921	2_238736764-238737806	72.6	0.91	ENSG00000178752(intragenic)	1	NA	NA	Methylated	NA
I5146	12_52727215-52727586	60.5	0.912	intergenic	1	NA	NA	Methylated	NA
I14860	21_42059367-42060546	69.1	0.913	ENSG00000183421(5p)	1	NA	NA	Methylated	NA
I12494	2_55303925-55304742	62.8	0.917	ENSG00000162994(intragenic)	1	NA	NA	NA	Methylated
I16857	3_195404481-195405009	69.6	0.922	intergenic	1	NA	NA	NA	Methylated
I22681	8_57520661-57521762	65.7	0.929	ENSG00000181195(5p)	1	NA	NA	NA	Methylated
I10654	18_53259471-53259956	63.6	0.93	ENSG00000119547(intragenic)	1	NA	Methylated	NA	NA
I7815	15_65908227-65908846	61	0.931	ENSG00000188779(intragenic)	1	NA	NA	Methylated	NA
I12633	2_70969031-70970111	57.2	0.931	intergenic	1	NA	NA	Methylated	NA
I14938	21_46905647-46905874	65.8	0.932	ENSG00000160310(intragenic)	1	Methylated	NA	NA	NA
I20745	6_144370459-144371807	63.8	0.932	ENSG00000118495(5p)	1	NA	Methylated	NA	NA
I20564	6_116889648-116890757	59.5	0.938	ENSG00000188820(5p)	1	NA	NA	NA	Methylated
I19401	5_170667339-170668671	58.3	0.938	ENSG00000164438(5p)	1	NA	NA	NA	Methylated
I10778	18_71296360-71297078	66.5	0.942	intergenic	1	NA	NA	Methylated	NA
I15013	22_20419571-20420951	71.5	0.95	ENSG00000100027(5p)	1	NA	NA	NA	Methylated
I21247	7_30140689-30142080	73	0.955	ENSG00000180354(5p)	1	NA	NA	Methylated	NA
I23508	9_23810620-23812230	67.7	0.957	ENSG00000107105(intragenic)	1	NA	NA	NA	Methylated
I12932	2_111592583-111593560	62	0.96	ENSG00000153093(3p)	1	NA	NA	Methylated	NA
I11062	19_7505049-7505220	66.3	0.96	ENSG00000090674(3p)_ENSG00000032444(5p)	1	NA	NA	Methylated	NA
I21868	7_116380419-116381817	66.9	0.98	ENSG00000004866(5p)	1	NA	NA	Methylated	NA
I14909	21_45183891-45185043	65.7	0.982	ENSG00000183250(5p)_ENSG00000160256(5p)	1	Methylated	NA	NA	NA
I7201	14_89155011-89155480	71.1	1.014	intergenic	1	NA	NA	NA	Methylated
I14794	21_35320771-35321110	59.7	1.029	ENSG00000159216(intragenic)	1	NA	NA	Methylated	NA
I20146	6_50895070-50895624	59.6	1.091	ENSG00000008196(5p)	1	NA	NA	Methylated	NA
I4550	11_124241354-124241471	61	1.124	ENSG00000154134(5p)	1	NA	NA	NA	Methylated
I16490	3_148588673-148589041	49.1	1.128	ENSG00000174963(3p)	1	NA	NA	Methylated	NA
I18221	5_2808104-2808448	69.3	1.143	ENSG00000186493(3p)	1	NA	NA	Methylated	NA
I16939	4_1397908-1398207	69.7	1.218	intergenic	1	NA	NA	NA	Methylated
I20494	6_108603783-108605438	58.3	0.504	ENSG00000112333(intragenic)	1	NA	Methylated	NA	NA
I10222	17_77451406-77454038	64.5	0.53	ENSG00000141552(3p)_ENSG00000183979(5p)	1	NA	NA	NA	Methylated
I1041	1_90964839-90965690	61	0.571	intergenic	1	NA	Methylated	NA	NA
I15275	22_41387599-41389165	62.4	0.592	intergenic	1	Methylated	NA	NA	NA
I15180	22_36805675-36809334	65.1	0.592	ENSG00000100156(intragenic)	1	NA	NA	NA	Methylated
I12191	2_20726648-20731698	61.8	0.613	ENSG00000143869(5p)	1	NA	Methylated	NA	NA
I3067	10_104463937-104464879	68.6	0.615	ENSG00000138175(5p)_ENSG00000156398(5p)	1	NA	NA	Methylated	NA
I22600	8_43220577-43221967	67.6	0.713	intergenic	1	Methylated	NA	NA	NA
I15708	3_43121408-43122779	64	0.734	ENSG00000144647(intragenic)	1	NA	NA	NA	Methylated
I10884	19_1219351-1221072	66.3	0.787	ENSG00000099622(5p)_ENSG00000175250(3p)	1	Blood	NA	NA	NA
I15065	22_26526462-26528607	68.9	0.799	ENSG00000169184(5p)	1	Methylated	NA	NA	NA
I21203	7_27135995-27136879	71.4	0.801	ENSG00000197576(5p)	1	Methylated	NA	NA	NA
I19566	6_236610-238053	69	0.804	ENSG00000112679(5p)	1	Methylated	NA	NA	NA
I16943	4_1506155-1506392	55	0.806	intergenic	1	Methylated	NA	NA	NA
I10272	18_3488696-3489596	57.7	0.82	ENSG00000170579(3p)	1	NA	Methylated	NA	NA
I14182	20_21449652-21451772	69.1	0.842	intergenic	1	NA	NA	NA	Methylated
I20433	6_100167688-100169715	68.1	0.868	ENSG00000112238(intragenic)	1	NA	Methylated	NA	NA
I14375	20_41652853-41653371	65.5	0.883	ENSG00000101052(5p)	1	NA	NA	Methylated	NA
I23673	9_73954014-73954765	66.1	0.889	ENSG00000119125(5p)	1	NA	NA	NA	Methylated
I17748	4_129201211-129203336	68.6	0.895	ENSG00000138709(5p)	1	NA	NA	Methylated	NA
I15176	22_36550550-36551725	74.6	0.907	ENSG00000128310(3p)	1	Methylated	NA	NA	NA
I18474	5_45731571-45732502	69.2	0.962	ENSG00000164588(5p)	1	NA	NA	NA	Methylated
I19752	6_21702043-21704047	66.1	0.972	ENSG00000124766(intragenic)	1	NA	NA	Methylated	NA
I22662	8_55541666-55542818	67.5	0.981	intergenic	1	NA	NA	NA	Methylated
I23629	9_37582193-37582763	63	1.003	ENSG00000175768(5p)	1	NA	NA	NA	Methylated
I8662	16_48429831-48431369	68.7	0.5	intergenic	2	NA	NA	Methylated	Methylated
I15361	22_48794185-48796823	69.4	0.501	intergenic	2	NA	Methylated	Methylated	Methylated
I15157	22_35777182-35779887	62.4	0.502	ENSG00000100379(5p)	2	Methylated	NA	Methylated	Methylated
I15270	22_41245213-41248225	55.9	0.502	ENSG00000182841(intragenic)_ENSG00000189306(5p)	2	NA	Methylated	Methylated	Methylated
I11292	19_17253444-17256151	64.3	0.503	ENSG00000160117(5p)	2	NA	NA	Methylated	Methylated
I16701	3_180232308-180233653	63.3	0.505	ENSG00000172667(intragenic)	2	NA	Methylated	NA	Methylated
I15185	22_37061204-37063634	53.5	0.506	ENSG00000100181(intragenic)	2	NA	NA	Methylated	Methylated
I22242	7_158254183-158254324	52.1	0.519	ENSG00000117868(intragenic)	2	NA	Methylated	NA	Methylated
I21712	7_98827733-98830240	62.1	0.521	ENSG00000130429(intragenic)_ENSG00000106244(3p)	2	Methylated	NA	NA	Methylated
I23915	9_101627642-101628139	61.8	0.536	ENSG00000119508(intragenic)	2	NA	Methylated	Methylated	Methylated
I2027	1_225813299-225815586	62	0.539	ENSG00000202264(5p)	2	NA	Methylated	Methylated	Methylated
I9002	16_84206211-84206881	61.7	0.54	ENSG00000131149(intragenic)	2	NA	NA	Methylated	Methylated
I19675	6_10827783-10829271	62.1	0.544	intergenic	2	Methylated	NA	Methylated	NA
I6508	13_110861649-110862604	58.7	0.552	intergenic	2	Methylated	NA	Methylated	Methylated
I1474	1_159274149-159275486	62.3	0.555	ENSG00000158769(intragenic)_ENSG00000158773(3p)	2	NA	Methylated	Methylated	Methylated
I9691	17_40392019-40393524	62	0.559	ENSG00000131094(3p)	2	NA	NA	Methylated	Methylated
I22129	7_150127562-150130178	66.5	0.564	ENSG00000106565(intragenic)_ENSG00000002933(5p)	2	Methylated	NA	NA	Methylated
I210	1_16404087-16406382	66.1	0.568	ENSG00000142632(intragenic)	2	NA	NA	Methylated	Methylated
I22436	8_25953285-25954668	57.9	0.569	ENSG00000147459(intragenic)	2	NA	Methylated	Methylated	NA
I22968	8_96005603-96005779	53.1	0.57	intergenic	2	Methylated	NA	Methylated	NA
I21018	7_4797907-4799423	67.2	0.572	ENSG00000164917(intragenic)	2	Methylated	NA	Methylated	Methylated
I3859	11_60531371-60533158	66.1	0.574	ENSG00000013725(intragenic)	2	Methylated	NA	NA	Methylated
I19448	5_174091685-174093284	57.4	0.576	intergenic	2	NA	Methylated	Methylated	NA
I15875	3_55491527-55492367	60.2	0.578	intergenic	2	NA	Methylated	Methylated	NA
I12316	2_33839704-33840837	61.6	0.579	intergenic	2	Methylated	NA	Methylated	NA
I4390	11_110674411-110677133	62.4	0.581	ENSG00000196167(intragenic)	2	NA	NA	Methylated	Methylated
I11138	19_10596657-10597696	65	0.583	ENSG00000129353(intragenic)	2	Methylated	NA	NA	Methylated
I24093	9_124020357-124023087	58.9	0.587	ENSG00000106852(intragenic)	2	Methylated	NA	NA	Methylated
I23318	8_145667833-145669925	67	0.588	ENSG00000167702(intragenic)_ENSG00000160973(3p)	2	NA	Methylated	Methylated	NA
I37	1_2052977-2055531	60.7	0.596	ENSG00000067606(intragenic)	2	Methylated	NA	Methylated	Methylated
I23567	9_34369465-34371884	61.1	0.597	ENSG00000164972(3p)	2	Methylated	NA	NA	Methylated
I12060	2_5730437-5731267	65.7	0.597	intergenic	2	NA	NA	Methylated	Methylated
I3313	10_130228365-130229029	61.8	0.598	intergenic	2	NA	Methylated	Methylated	NA
I15822	3_50376638-50378277	67.1	0.598	ENSG00000007402(intragenic)	2	NA	Methylated	Methylated	NA
I671	1_46578634-46580526	57.3	0.6	ENSG00000117481(5p)	2	Methylated	NA	NA	Methylated
I4750	12_9782698-9784036	61.8	0.602	intergenic	2	Methylated	Methylated	Methylated	NA
I16966	4_2726260-2728243	65.7	0.609	ENSG00000168884(intragenic)	2	Methylated	NA	Methylated	NA
I11660	19_48820698-48821510	54.5	0.609	ENSG00000105767(intragenic)	2	NA	Methylated	NA	Methylated
I16327	3_129693157-129696556	60.4	0.61	ENSG00000179348(intragenic)	2	NA	Methylated	Methylated	Methylated
I2854	10_91586296-91587327	59.8	0.61	intergenic	2	NA	NA	Methylated	Methylated
I21206	7_27161002-27162014	58.5	0.611	ENSG00000122592(3p)	2	Methylated	NA	Methylated	Methylated
I11817	19_54627034-54628559	60.3	0.612	ENSG00000104888(intragenic)	2	NA	NA	Methylated	Methylated
I9807	17_45424583-45428138	59.7	0.613	ENSG00000064195(intragenic)	2	NA	Methylated	Methylated	NA
I10095	17_71261120-71262140	70.6	0.613	ENSG00000132470(intragenic)	2	NA	NA	Methylated	Methylated
I11081	19_8303744-8305087	66	0.615	ENSG00000066044(intragenic)_ENSG00000186994(intragenic)	2	Methylated	NA	Methylated	Methylated
I7858	15_68664193-68665468	63.2	0.616	intergenic	2	NA	NA	Methylated	Methylated
I18213	5_1939409-1942391	67	0.617	intergenic	2	NA	Methylated	Methylated	Methylated
I4015	11_65815607-65817368	68.6	0.618	ENSG00000179292(5p)	2	NA	Methylated	NA	Methylated
I24352	9_138862148-138865281	67.5	0.619	ENSG00000187963(3p)_ENSG00000054148(5p)	2	Methylated	NA	NA	Methylated
I19193	5_140850182-140853102	59.8	0.619	ENSG00000081853(intragenic)	2	NA	NA	Methylated	Methylated
I4040	11_66827536-66828533	72.3	0.62	ENSG00000172830(5p)	2	Methylated	NA	NA	Methylated
I14626	20_62070787-62073072	66.8	0.62	ENSG00000196700(intragenic)	2	NA	Methylated	NA	Methylated
I9536	17_33971212-33974456	66.1	0.622	ENSG00000017373(intragenic)	2	NA	Methylated	NA	Methylated
I12878	2_102169742-102171324	61.5	0.629	ENSG00000115598(5p)	2	Methylated	NA	Methylated	NA
I21239	7_29811208-29814067	61.8	0.63	intergenic	2	NA	Methylated	NA	Methylated
I18243	5_5547633-5548496	67.8	0.631	intergenic	2	Methylated	NA	NA	Methylated
I19945	6_33668601-33669251	67.3	0.632	ENSG00000197251(5p)	2	NA	Methylated	Methylated	NA
I16337	3_130194553-130195822	63.6	0.633	ENSG00000114656(intragenic)	2	Methylated	NA	NA	Methylated
I12393	2_43181634-43182151	65.6	0.634	intergenic	2	Methylated	NA	NA	Methylated
I14018	20_3000206-3001876	66.8	0.638	ENSG00000101405(5p)	2	NA	NA	Methylated	Methylated
I9199	17_6839212-6840630	65.8	0.644	ENSG00000108839(5p)	2	Methylated	NA	NA	Methylated
I24223	9_131351438-131352881	67.3	0.644	intergenic	2	NA	Methylated	Methylated	Methylated
I23329	8_145950878-145952811	61	0.645	ENSG00000198169(5p)	2	Methylated	NA	NA	Methylated
I19081	5_134396375-134400180	64	0.647	ENSG00000069011(intragenic)_ENSG00000175781(5p)	2	NA	Methylated	Methylated	NA
I11793	19_53830483-53832932	66.2	0.649	ENSG00000105516(intragenic)_ENSG00000063180(3p)_ENSG00000197101(5p)	2	Methylated	NA	NA	Methylated
I15700	3_42701534-42703479	61.2	0.649	ENSG00000157119(5p)	2	NA	Methylated	NA	Methylated
I11511	19_41334900-41335657	62.5	0.65	ENSG00000161281(5p)	2	Methylated	Methylated	NA	Methylated
I16777	3_185783455-185785298	65.6	0.653	ENSG00000182580(3p)	2	Methylated	NA	Methylated	Methylated
I5212	12_56307743-56308509	63.4	0.654	ENSG00000135454(intragenic)	2	NA	Methylated	Methylated	NA
I3354	10_134605002-134606522	65.2	0.657	ENSG00000171811(intragenic)	2	NA	NA	Methylated	Methylated
I20573	6_117975356-117976591	59.5	0.659	ENSG00000164465(intragenic)	2	NA	NA	Methylated	Methylated
I22574	8_41543448-41544903	60.2	0.66	intergenic	2	NA	Methylated	Methylated	Methylated
I24174	9_129700590-129702122	69.1	0.661	ENSG00000160408(intragenic)	2	Methylated	NA	NA	Methylated
I19458	5_175154923-175157726	59.5	0.661	ENSG00000145920(5p)	2	NA	NA	Methylated	Methylated
I7143	14_77032975-77035594	62.8	0.662	ENSG00000100593(intragenic)	2	NA	Methylated	Methylated	Methylated
I12017	19_63764658-63767367	62.4	0.664	ENSG00000099326(3p)	2	Methylated	NA	NA	Methylated
I3771	11_45628375-45629316	65.5	0.664	ENSG00000175264(intragenic)	2	NA	Methylated	NA	Methylated
I19726	6_18229582-18231367	58.8	0.666	ENSG00000187566(3p)	2	Methylated	NA	NA	Methylated
I17208	4_38545538-38546617	70.7	0.669	ENSG00000197712(5p)_ENSG00000207944(5p)	2	Methylated	NA	NA	Methylated
I11552	19_43577769-43579371	63.5	0.672	ENSG00000188766(3p)	2	NA	Methylated	NA	Methylated
I82	1_6242615-6245230	70.4	0.673	ENSG00000158292(intragenic)	2	Methylated	NA	NA	Methylated
I9417	17_24067917-24069615	66.8	0.676	ENSG00000109113(intragenic)	2	Methylated	NA	NA	Methylated
I3383	11_557608-560180	69.1	0.676	ENSG00000199038(5p)	2	Methylated	NA	NA	Methylated
I9041	16_87024034-87025457	71.1	0.677	ENSG00000179628(5p)	2	NA	Methylated	NA	Methylated
I2313	10_13239623-13240991	53.3	0.678	intergenic	2	Methylated	Methylated	Methylated	NA
I17450	4_81347404-81347754	63.5	0.678	intergenic	2	Methylated	NA	Methylated	Methylated
I14271	20_31736694-31739267	63.9	0.678	ENSG00000101412(intragenic)	2	Methylated	NA	Methylated	Methylated
I13608	2_202744239-202744743	61	0.682	ENSG00000182329(intragenic)	2	Methylated	NA	Methylated	NA
I15907	3_58547300-58548122	64.9	0.682	ENSG00000168309(intragenic)	2	NA	Methylated	Methylated	NA
I14260	20_30794142-30795214	67.9	0.682	ENSG00000149600(intragenic)	2	NA	NA	Methylated	Methylated
I20861	6_160102349-160104587	60.3	0.683	ENSG00000120437(5p)	2	Methylated	NA	NA	Methylated
I13804	2_227369385-227373241	66.3	0.683	ENSG00000169047(intragenic)	2	Methylated	Methylated	NA	Methylated
I12903	2_105381239-105382810	65.7	0.685	ENSG00000115641(intragenic)	2	Methylated	NA	NA	Methylated
I3554	11_16588523-16589348	57.9	0.685	intergenic	2	NA	Methylated	Methylated	Methylated
I4483	11_118738900-118740649	68.2	0.688	ENSG00000036672(intragenic)	2	Methylated	NA	Methylated	Methylated
I8847	16_67129722-67131806	57.3	0.689	intergenic	2	Methylated	NA	Methylated	Methylated
I11186	19_12692453-12693286	65.7	0.689	ENSG00000105576(intragenic)	2	Methylated	NA	Methylated	NA
I16492	3_148593049-148594496	58.1	0.691	ENSG00000174963(intragenic)	2	NA	NA	Methylated	Methylated
I2372	10_21839109-21839573	66.9	0.692	intergenic	2	Methylated	NA	Methylated	NA
I8397	16_8869645-8871704	63.3	0.692	ENSG00000153048(5p)	2	NA	NA	Methylated	Methylated
I11492	19_40938209-40939914	67.1	0.695	ENSG00000188223(3p)_ENSG00000004776(3p)	2	Methylated	Methylated	NA	NA
I11286	19_16867449-16868611	64.6	0.695	ENSG00000127533(intragenic)_ENSG00000160111(intragenic)	2	Methylated	NA	NA	Methylated
I2371	10_21829160-21829770	66	0.695	intergenic	2	NA	Methylated	Methylated	Methylated
I5005	12_47636993-47637793	67.5	0.696	ENSG00000134287(5p)	2	Methylated	NA	Methylated	NA
I15838	3_51991882-51992912	64.2	0.697	ENSG00000114779(5p)_ENSG00000114786(5p)	2	Methylated	Methylated	Methylated	NA
I13436	2_176732689-176734123	62.7	0.699	intergenic	2	NA	NA	Methylated	Methylated
I11030	19_5853659-5856420	60.6	0.701	ENSG00000174886(intragenic)_ENSG00000187650(5p)	2	Methylated	NA	NA	Methylated
I3343	10_133848945-133852569	68.7	0.701	ENSG00000188385(3p)_ENSG00000151640(5p)	2	NA	Methylated	NA	Methylated
I161	1_11646286-11648562	61.1	0.702	ENSG00000132879(3p)_ENSG00000116663(5p)	2	Methylated	NA	Methylated	NA
I7292	14_99195361-99196734	68.6	0.707	ENSG00000182218(intragenic)	2	NA	Methylated	Methylated	Methylated
I15254	22_40635355-40637698	70	0.711	ENSG00000205705(3p)	2	Methylated	NA	NA	Methylated
I20919	6_168178556-168179650	57.5	0.715	ENSG00000125337(intragenic)	2	Methylated	Methylated	NA	NA
I1585	1_173834743-173835298	62.4	0.716	ENSG00000116147(intragenic)	2	NA	NA	Methylated	Methylated
I17448	4_81337599-81338460	54.6	0.718	ENSG00000152784(intragenic)	2	Methylated	NA	Methylated	NA
I20043	6_42015872-42018066	64	0.718	ENSG00000112576(intragenic)	2	NA	NA	Methylated	Methylated
I2369	10_21822843-21824068	61	0.719	ENSG00000204682(3p)	2	NA	NA	Methylated	Methylated
I5827	12_129211185-129211627	67.3	0.72	intergenic	2	NA	NA	Methylated	Methylated
I22077	7_142787447-142789397	70	0.724	ENSG00000159840(5p)	2	Methylated	NA	Methylated	Methylated
I20278	6_77776141-77776262	30.3	0.726	intergenic	2	NA	Methylated	Methylated	Methylated
I13893	2_236736404-236738422	66.3	0.726	ENSG00000168505(3p)	2	NA	Methylated	Methylated	NA
I4130	11_72606461-72607664	68.7	0.727	ENSG00000175591(5p)	2	Methylated	NA	NA	Methylated
I12553	2_63127905-63128926	63.8	0.727	ENSG00000115504(3p)	2	NA	Methylated	Methylated	NA
I13751	2_219990964-219992290	68.1	0.728	ENSG00000175084(5p)	2	NA	Methylated	Methylated	NA
I18790	5_92934281-92935043	59.5	0.729	intergenic	2	NA	Methylated	Methylated	NA
I22780	8_70907034-70908216	67.7	0.73	ENSG00000137571(intragenic)	2	Methylated	NA	NA	Methylated
I24095	9_124029344-124029716	67.6	0.731	ENSG00000106852(intragenic)	2	Methylated	NA	NA	Methylated
I9224	17_7323201-7324422	69.2	0.731	ENSG00000174282(intragenic)	2	NA	Methylated	Methylated	Methylated
I9942	17_58239258-58239746	66.1	0.731	ENSG00000173838(5p)	2	NA	NA	Methylated	Methylated
I15484	3_13089623-13091098	63.2	0.731	intergenic	2	NA	NA	Methylated	Methylated
I88	1_6448581-6449284	67.8	0.733	ENSG00000171680(intragenic)	2	NA	Methylated	Methylated	NA
I4440	11_116083210-116083687	65.1	0.734	intergenic	2	NA	Methylated	NA	Methylated
I13047	2_127130073-127130916	66.8	0.734	ENSG00000136732(5p)	2	NA	NA	Methylated	Methylated
I16945	4_1655275-1657492	70.4	0.735	ENSG00000207009(5p)	2	Methylated	NA	NA	Methylated
I10029	17_67623566-67623930	62.2	0.737	intergenic	2	NA	Methylated	Methylated	NA
I4116	11_71631895-71633216	67.8	0.737	ENSG00000165462(5p)	2	NA	NA	Methylated	Methylated
I18515	5_54215028-54216295	63.9	0.737	intergenic	2	NA	NA	Methylated	Methylated
I16859	3_195496944-195497541	53	0.738	intergenic	2	Methylated	NA	NA	Methylated
I15427	3_8518246-8518661	67.5	0.739	ENSG00000071282(5p)	2	NA	NA	Methylated	Methylated
I9268	17_8809420-8810541	66.7	0.74	intergenic	2	NA	Methylated	Methylated	Methylated
I11396	19_33909834-33910926	62.4	0.743	intergenic	2	Methylated	Methylated	Methylated	NA
I15429	3_8783781-8786297	64.7	0.744	ENSG00000180914(intragenic)	2	NA	NA	Methylated	Methylated
I12954	2_113751020-113752774	65.4	0.746	intergenic	2	NA	Methylated	Methylated	NA
I15522	3_16900012-16901351	68	0.747	intergenic	2	Methylated	NA	NA	Methylated
I16569	3_159294640-159295403	66	0.748	intergenic	2	NA	NA	Methylated	Methylated
I9766	17_44057101-44059337	65.3	0.75	ENSG00000170689(intragenic)	2	Methylated	NA	Methylated	NA
I24112	9_125817026-125817734	63.8	0.75	ENSG00000106689(intragenic)	2	NA	Methylated	Methylated	NA
I21361	7_44315474-44316277	69.5	0.751	ENSG00000058404(intragenic)	2	Methylated	NA	NA	Methylated
I17131	4_24522614-24524216	64.8	0.751	ENSG00000181982(intragenic)	2	NA	Methylated	Methylated	Methylated
I3370	10_135191500-135193041	63.8	0.752	ENSG00000130649(5p)	2	Methylated	Methylated	NA	Methylated
I4086	11_69166520-69168321	68.5	0.754	ENSG00000110092(intragenic)	2	Methylated	NA	Methylated	Methylated
I17008	4_6274442-6275553	65.9	0.754	intergenic	2	Methylated	NA	NA	Methylated
I10289	18_5880130-5882538	66.2	0.754	ENSG00000206432(3p)	2	Methylated	Methylated	NA	NA
I12793	2_88250490-88252179	60.5	0.755	ENSG00000144115(5p)	2	Methylated	NA	Methylated	NA
I13500	2_186311527-186312497	59.7	0.755	intergenic	2	NA	Methylated	NA	Methylated
I8229	16_730359-732062	65	0.756	ENSG00000103245(5p)	2	Methylated	NA	Methylated	NA
I12738	2_80403106-80403627	62.8	0.757	ENSG00000066032(intragenic)	2	Methylated	NA	Methylated	Methylated
I6162	13_52072162-52072790	70.9	0.76	intergenic	2	NA	Methylated	Methylated	Methylated
I2938	10_99085114-99085408	55.3	0.76	ENSG00000181274(5p)	2	NA	NA	Methylated	Methylated
I11639	19_47449735-47450083	76.5	0.76	ENSG00000105722(intragenic)	2	NA	NA	Methylated	Methylated
I18293	5_14633918-14636256	60	0.761	ENSG00000145569(5p)	2	NA	Methylated	Methylated	Methylated
I12253	2_27194723-27195738	69.4	0.761	intergenic	2	NA	Methylated	Methylated	Methylated
I8264	16_1861142-1862983	58.5	0.762	ENSG00000162039(intragenic)	2	Methylated	NA	NA	Methylated
I3358	10_134893197-134896140	70.4	0.762	ENSG00000171794(5p)	2	Methylated	NA	NA	Methylated
I17073	4_14473494-14473915	65.6	0.762	intergenic	2	Methylated	NA	NA	Methylated
I22767	8_68037946-68038385	52.3	0.766	ENSG00000178125(3p)	2	NA	NA	Methylated	Methylated
I23964	9_109288849-109291276	66.2	0.767	ENSG00000136826(intragenic)	2	Methylated	NA	Methylated	Methylated
I19048	5_132110205-132111857	64.1	0.767	ENSG00000205089(5p)	2	Methylated	NA	Methylated	Methylated
I243	1_19101005-19102378	61.9	0.767	ENSG00000159423(5p)_ENSG00000169991(3p)	2	NA	Methylated	Methylated	Methylated
I15450	3_10181325-10182179	67.3	0.767	ENSG00000134070(5p)	2	NA	Methylated	Methylated	NA
I10844	19_589878-591321	71.3	0.768	ENSG00000070388(5p)	2	Methylated	NA	NA	Methylated
I10948	19_2850695-2853535	58.7	0.771	ENSG00000175691(intragenic)_ENSG00000171970(5p)	2	Methylated	NA	Methylated	Methylated
I18520	5_54554685-54555559	60.2	0.771	intergenic	2	NA	Methylated	Methylated	NA
I16075	3_89246558-89246764	63.3	0.773	ENSG00000044524(intragenic)	2	NA	Methylated	NA	Methylated
I9134	17_2785655-2786007	53	0.774	ENSG00000132359(intragenic)	2	NA	Methylated	Methylated	Methylated
I2949	10_99462778-99464881	68.6	0.775	ENSG00000155254(5p)	2	NA	Methylated	Methylated	NA
I3664	11_32068304-32070668	59.6	0.777	ENSG00000049449(5p)_ENSG00000185006(3p)	2	NA	Methylated	NA	Methylated
I11916	19_59667561-59669525	63.1	0.777	ENSG00000167617(3p)	2	Methylated	NA	Methylated	NA
I8223	16_638745-640303	71.7	0.778	ENSG00000172366(3p)_ENSG00000161996(5p)	2	Methylated	NA	NA	Methylated
I24341	9_138452785-138454740	69.7	0.778	ENSG00000148384(intragenic)_ENSG00000148396(3p)	2	NA	Methylated	Methylated	NA
I16162	3_109790444-109791446	56.8	0.778	ENSG00000163507(5p)_ENSG00000198919(5p)	2	NA	Methylated	Methylated	Methylated
I2256	10_6058809-6060426	69.8	0.779	ENSG00000134470(intragenic)	2	Methylated	NA	NA	Methylated
I20720	6_140319400-140319552	45.1	0.779	intergenic	2	Methylated	NA	Methylated	NA
I22306	8_10626864-10628545	64.2	0.779	intergenic	2	NA	NA	Methylated	Methylated
I20076	6_43585312-43586942	70.8	0.78	ENSG00000204052(intragenic)_ENSG00000137207(3p)	2	Methylated	NA	NA	Methylated
I13352	2_171277681-171279693	64.5	0.78	ENSG00000204336(3p)_ENSG00000204335(5p)	2	NA	Methylated	Methylated	NA
I20699	6_137855837-137857052	63	0.783	ENSG00000177468(3p)	2	NA	Methylated	Methylated	Methylated
I1213	1_112852646-112854107	68.4	0.784	ENSG00000134245(intragenic)	2	NA	Methylated	NA	Methylated
I2073	1_229364326-229366736	68.7	0.787	ENSG00000119283(5p)	2	Methylated	NA	NA	Methylated
I1983	1_222002807-222003907	59.6	0.788	ENSG00000162909(intragenic)	2	Methylated	NA	Methylated	Methylated
I14617	20_61808614-61810947	69.5	0.788	ENSG00000101246(intragenic)_ENSG00000197114(5p)	2	Methylated	NA	NA	Methylated
I22734	8_65444227-65445706	67.4	0.788	intergenic	2	NA	Methylated	NA	Methylated
I11725	19_51096113-51098451	65.3	0.79	ENSG00000176182(intragenic)	2	Methylated	NA	NA	Methylated
I24082	9_123400373-123401001	68.2	0.794	ENSG00000204136(intragenic)_ENSG00000136848(intragenic)	2	NA	NA	Methylated	Methylated
I6512	13_111755549-111756707	62.6	0.795	intergenic	2	NA	Methylated	NA	Methylated
I49	1_3153690-3154495	63.5	0.799	ENSG00000142611(intragenic)	2	NA	Methylated	Methylated	NA
I3925	11_63498378-63499600	58.3	0.8	ENSG00000176340(5p)	2	Methylated	NA	NA	Methylated
I6862	14_53483014-53483637	68.6	0.804	intergenic	2	NA	NA	Methylated	Methylated
I4489	11_119104106-119106391	66.4	0.805	ENSG00000110400(5p)	2	Methylated	NA	NA	Methylated
I1919	1_212225148-212225835	60.8	0.805	intergenic	2	NA	Methylated	Methylated	Methylated
I15317	22_44640845-44642308	72.6	0.806	intergenic	2	NA	Methylated	NA	Methylated
I4034	11_66481084-66483008	62.5	0.809	intergenic	2	Methylated	NA	Methylated	Methylated
I27	1_1540176-1542591	68.9	0.81	ENSG00000197530(5p)	2	Methylated	NA	NA	Methylated
I24139	9_127691275-127691573	57.5	0.81	ENSG00000167081(intragenic)	2	NA	NA	Methylated	Methylated
I4457	11_117361939-117362516	72.3	0.811	ENSG00000110324(5p)	2	NA	Methylated	Methylated	Methylated
I9020	16_85101064-85102971	70.1	0.812	ENSG00000103241(5p)	2	Methylated	Methylated	Methylated	NA
I2985	10_102268984-102269745	67.8	0.812	ENSG00000075826(5p)	2	Methylated	NA	NA	Methylated
I1490	1_160305883-160307054	70.4	0.812	ENSG00000198929(5p)	2	NA	Methylated	Methylated	NA
I21020	7_4867761-4868608	61.2	0.813	ENSG00000157927(intragenic)	2	Methylated	Methylated	Methylated	NA
I21168	7_23475272-23476273	72.2	0.813	ENSG00000136231(intragenic)	2	NA	Methylated	Methylated	Methylated
I13097	2_131508554-131509752	70.6	0.818	ENSG00000136002(intragenic)	2	NA	Methylated	Methylated	NA
I23057	8_105547801-105548660	69.9	0.82	ENSG00000147647(5p)	2	Methylated	NA	NA	Methylated
I7816	15_65908923-65909489	69	0.82	ENSG00000188779(intragenic)	2	NA	Methylated	Methylated	NA
I1429	1_154883187-154883792	64.4	0.82	ENSG00000132692(intragenic)	2	NA	Methylated	NA	Methylated
I12694	2_74522198-74523073	69.5	0.822	ENSG00000114993(5p)	2	NA	NA	Methylated	Methylated
I7896	15_72211790-72214357	65.1	0.823	ENSG00000167178(intragenic)	2	NA	Methylated	Methylated	Methylated
I22392	8_21700627-21703845	66.7	0.823	ENSG00000168546(intragenic)	2	NA	NA	Methylated	Methylated
I7783	15_63474877-63475672	68.3	0.825	ENSG00000103742(intragenic)	2	NA	Methylated	Methylated	Methylated
I11851	19_55522437-55524577	67.7	0.826	ENSG00000131398(intragenic)	2	Methylated	NA	NA	Methylated
I10460	18_29653422-29654762	62.6	0.826	intergenic	2	Methylated	Methylated	NA	NA
I20983	7_1575536-1577069	64.1	0.831	ENSG00000157778(5p)_ENSG00000205972(5p)	2	NA	Methylated	Methylated	Methylated
I9308	17_14142355-14142811	62.4	0.833	intergenic	2	Methylated	NA	Methylated	Methylated
I18037	4_174326139-174328063	72.3	0.834	ENSG00000109586(5p)	2	NA	Methylated	NA	Methylated
I15944	3_65316896-65317959	57.8	0.835	ENSG00000151276(3p)	2	NA	Methylated	Methylated	NA
I4670	12_2670720-2671395	67.3	0.837	ENSG00000151067(3p)	2	NA	Methylated	Methylated	NA
I19628	6_5029459-5032170	70.1	0.837	intergenic	2	NA	NA	Methylated	Methylated
I1371	1_152999399-153000198	63.2	0.841	ENSG00000143603(intragenic)	2	NA	Methylated	Methylated	NA
I4152	11_74818280-74820598	63.6	0.845	ENSG00000149243(5p)	2	Methylated	NA	NA	Methylated
I16339	3_130205152-130205772	68.3	0.847	intergenic	2	NA	NA	Methylated	Methylated
I7535	15_38673376-38674274	58	0.848	ENSG00000137812(5p)	2	NA	Methylated	Methylated	Methylated
I21024	7_5196171-5196932	75.2	0.849	ENSG00000157954(5p)	2	Methylated	NA	NA	Methylated
I12283	2_28886693-28887786	67.3	0.85	ENSG00000163806(intragenic)	2	Methylated	NA	NA	Methylated
I21409	7_50817370-50818531	70.9	0.85	ENSG00000106070(intragenic)	2	NA	Methylated	Methylated	Methylated
I3185	10_118885990-118888242	64.1	0.851	ENSG00000148704(intragenic)	2	NA	NA	Methylated	Methylated
I1366	1_152740550-152742346	72.7	0.852	ENSG00000169291(5p)_ENSG00000163239(5p)	2	Methylated	NA	NA	Methylated
I13939	2_241148089-241149686	65.3	0.857	ENSG00000188542(5p)	2	NA	NA	Methylated	Methylated
I24037	9_116306158-116308400	64	0.858	ENSG00000095397(intragenic)	2	Methylated	NA	Methylated	Methylated
I9575	17_35277326-35278589	58.8	0.863	ENSG00000186075(5p)	2	Methylated	NA	Methylated	NA
I3846	11_59192675-59193686	64.5	0.865	ENSG00000166889(5p)	2	Methylated	NA	NA	Methylated
I6534	13_112811775-112813452	72.3	0.865	ENSG00000057593(intragenic)	2	NA	NA	Methylated	Methylated
I9680	17_39990104-39992362	66	0.867	ENSG00000180340(5p)	2	Methylated	NA	Methylated	Methylated
I2184	1_242959849-242961336	64.1	0.867	intergenic	2	Methylated	NA	NA	Methylated
I18794	5_92949002-92950681	61.9	0.867	ENSG00000175745(intragenic)	2	NA	NA	Methylated	Methylated
I3422	11_2906360-2908213	71	0.869	ENSG00000181649(5p)	2	Methylated	NA	Methylated	NA
I16982	4_3843317-3843802	70.6	0.87	intergenic	2	NA	NA	Methylated	Methylated
I3327	10_131660590-131661767	71.7	0.872	intergenic	2	NA	NA	Methylated	Methylated
I5780	12_122812252-122813349	68.1	0.873	intergenic	2	NA	Methylated	Methylated	NA
I19702	6_14225372-14226540	67.3	0.876	ENSG00000112149(5p)	2	NA	Methylated	NA	Methylated
I16281	3_126256834-126257872	75.5	0.877	intergenic	2	Methylated	NA	Methylated	NA
I10366	18_17446088-17446657	63.7	0.883	ENSG00000167088(5p)	2	NA	Methylated	NA	Methylated
I19079	5_134391349-134393167	65	0.886	ENSG00000069011(3p)	2	Methylated	NA	Methylated	Methylated
I16466	3_144202817-144203586	58.2	0.894	ENSG00000163714(5p)	2	Methylated	NA	Methylated	NA
I17428	4_78215310-78216860	62.7	0.895	ENSG00000118816(5p)	2	Methylated	NA	Methylated	Methylated
I9116	17_1880355-1880494	64.3	0.899	ENSG00000108963(5p)	2	NA	NA	Methylated	Methylated
I12434	2_47449652-47450925	67.1	0.9	ENSG00000119888(5p)	2	Methylated	NA	NA	Methylated
I14225	20_26136603-26138662	68.9	0.901	ENSG00000207985(5p)_ENSG00000207859(3p)	2	NA	Methylated	NA	Methylated
I11215	19_13070940-13071478	70.9	0.901	ENSG00000008441(3p)_ENSG00000104903(3p)	2	NA	Methylated	Methylated	NA
I9082	16_88675875-88676321	60.2	0.902	intergenic	2	NA	Methylated	Methylated	NA
I23015	8_101187095-101187978	67.2	0.903	ENSG00000132554(5p)	2	Methylated	NA	NA	Methylated
I22202	7_155297358-155297892	61.3	0.903	ENSG00000164690(5p)	2	Methylated	Methylated	Methylated	NA
I18567	5_61637466-61638646	71.9	0.904	ENSG00000068796(5p)	2	Methylated	NA	Methylated	Methylated
I13287	2_161803513-161804266	73.5	0.906	intergenic	2	Methylated	NA	NA	Methylated
I18458	5_43077786-43079485	58.3	0.907	ENSG00000177721(intragenic)_ENSG00000188231(5p)	2	NA	Methylated	Methylated	NA
I1420	1_154671577-154672426	58.4	0.909	intergenic	2	NA	NA	Methylated	Methylated
I18614	5_68746441-68747301	66.7	0.912	ENSG00000152942(3p)_ENSG00000152939(5p)	2	NA	Methylated	Methylated	NA
I11548	19_43557090-43557771	65.1	0.92	ENSG00000099341(5p)	2	NA	Methylated	NA	Methylated
I16	1_1232589-1235172	73.9	0.924	ENSG00000131584(5p)_ENSG00000169972(5p)	2	Methylated	NA	NA	Methylated
I6288	13_78073250-78075076	66.5	0.926	ENSG00000152192(intragenic)	2	NA	NA	Methylated	Methylated
I7803	15_64781224-64781555	68.1	0.929	ENSG00000137834(5p)	2	NA	Methylated	Methylated	Methylated
I316	1_24101590-24102289	71	0.933	ENSG00000188822(intragenic)	2	Methylated	NA	NA	Methylated
I2385	10_22663261-22663821	64.9	0.936	intergenic	2	Methylated	NA	Methylated	Methylated
I9227	17_7405620-7406409	72.3	0.936	ENSG00000161955(3p)_ENSG00000161956(5p)	2	NA	Methylated	Methylated	NA
I2296	10_11372428-11372568	49.6	0.94	ENSG00000048740(intragenic)	2	Methylated	NA	Methylated	NA
I11414	19_35410008-35410895	67.2	0.941	intergenic	2	Methylated	Methylated	NA	NA
I21794	7_104815419-104817197	73.7	0.945	ENSG00000135250(intragenic)	2	Methylated	NA	Methylated	Methylated
I18004	4_170035228-170036275	69.6	0.945	ENSG00000129116(intragenic)	2	NA	Methylated	Methylated	NA
I14882	21_43903308-43904282	65.6	0.953	ENSG00000160207(5p)_ENSG00000160208(5p)	2	NA	NA	Methylated	Methylated
I15488	3_13298649-13299882	78.4	0.956	intergenic	2	Methylated	NA	Methylated	NA
I18688	5_76976724-76976969	67.9	0.987	intergenic	2	NA	NA	Methylated	Methylated
I10825	18_75648760-75649627	68.1	0.994	intergenic	2	NA	Methylated	NA	Methylated
I15688	3_40473672-40474207	69.2	1.013	ENSG00000188846(5p)	2	NA	NA	Methylated	Methylated
I9014	16_85088356-85088842	66.7	1.016	intergenic	2	Methylated	NA	NA	Methylated
I11763	19_52679091-52679241	71.5	1.019	ENSG00000118162(5p)	2	Methylated	Methylated	NA	NA
I26	1_1524477-1525452	79.1	1.027	intergenic	2	NA	NA	Methylated	Methylated
I14566	20_58095676-58096396	65.9	1.062	intergenic	2	NA	Methylated	NA	Methylated
I4003	11_65485566-65486270	69.2	1.064	ENSG00000175467(5p)	2	NA	Methylated	Methylated	NA
I15611	3_31996447-31996811	49.3	1.083	ENSG00000144645(intragenic)	2	Methylated	NA	Methylated	NA
I2391	10_22805671-22805964	63.3	1.096	intergenic	2	NA	NA	Methylated	Methylated
I23091	8_114516147-114516344	56.1	1.104	ENSG00000164796(intragenic)	2	NA	NA	Methylated	Methylated
I9021	16_85104843-85105112	53	1.114	ENSG00000103241(3p)	2	NA	NA	Methylated	Methylated
I13376	2_172653207-172653419	61.5	1.116	ENSG00000172878(3p)	2	NA	Methylated	Methylated	NA
I19051	5_132273079-132273167	34.8	1.187	ENSG00000072364(intragenic)	2	NA	Methylated	Methylated	Methylated
I8243	16_1249205-1252166	64.8	0.505	ENSG00000095917(3p)_ENSG00000196364(3p)	3	Methylated	Methylated	Methylated	Methylated
I1926	1_212845437-212849314	67.1	0.505	ENSG00000117724(intragenic)_ENSG00000203704(3p)	3	Methylated	Methylated	Methylated	Methylated
I16900	3_198238231-198242453	64.8	0.505	ENSG00000163975(intragenic)	3	Methylated	Methylated	Methylated	Methylated
I24181	9_129992028-129994490	62.3	0.507	ENSG00000148337(intragenic)	3	Methylated	Methylated	Methylated	Methylated
I7386	14_104733149-104734713	69.5	0.508	intergenic	3	Methylated	Methylated	Methylated	Methylated
I20844	6_158689527-158691799	66	0.509	ENSG00000130338(intragenic)	3	Methylated	Methylated	Methylated	Methylated
I2037	1_226312502-226314508	63.8	0.509	ENSG00000154342(intragenic)	3	Methylated	Methylated	Methylated	Methylated
I9112	17_1786468-1788354	63.3	0.511	ENSG00000185924(3p)	3	Methylated	Methylated	Methylated	Methylated
I15034	22_22520582-22522229	62.1	0.511	ENSG00000099964(intragenic)	3	Methylated	Methylated	Methylated	Methylated
I9685	17_40206787-40209291	64.1	0.513	ENSG00000073670(intragenic)	3	Methylated	Methylated	Methylated	Methylated
I22259	8_1752734-1754177	62.8	0.513	ENSG00000207826(5p)	3	Methylated	Methylated	Methylated	Methylated
I15765	3_48225707-48229321	66.4	0.513	intergenic	3	Methylated	Methylated	Methylated	Methylated
I4123	11_72168845-72170784	68.8	0.526	ENSG00000186635(intragenic)	3	Methylated	Methylated	Methylated	Methylated
I19847	6_28960257-28961463	53.3	0.526	intergenic	3	Methylated	Methylated	Methylated	Methylated
I11321	19_17952556-17954333	58.7	0.526	ENSG00000105642(intragenic)	3	Methylated	Methylated	Methylated	Methylated
I10233	17_77646658-77649428	69.9	0.526	ENSG00000169710(intragenic)	3	Methylated	Methylated	Methylated	Methylated
I3549	11_15919314-15920035	62.3	0.528	intergenic	3	Methylated	Methylated	Methylated	Methylated
I20985	7_1748401-1748929	65.6	0.528	intergenic	3	Methylated	Methylated	Methylated	Methylated
I2801	10_82285531-82286604	64.8	0.533	intergenic	3	Methylated	Methylated	Methylated	Methylated
I15353	22_48448551-48451125	59.2	0.533	intergenic	3	Methylated	Methylated	Methylated	Methylated
I21454	7_64336636-64338226	65.8	0.537	intergenic	3	Methylated	Methylated	Methylated	Methylated
I11364	19_19081856-19083651	62	0.54	ENSG00000181035(intragenic)	3	Methylated	Methylated	Methylated	Methylated
I4684	12_4223052-4224587	52.9	0.541	intergenic	3	Methylated	Methylated	Methylated	Methylated
I16265	3_124113632-124116070	63.5	0.541	ENSG00000082684(intragenic)	3	Methylated	Methylated	Methylated	Methylated
I9365	17_18846669-18849506	64.7	0.543	ENSG00000154025(intragenic)_ENSG00000188522(intragenic)	3	Methylated	Methylated	Methylated	Methylated
I2549	10_46411449-46414040	66.9	0.543	ENSG00000204175(5p)	3	Methylated	Methylated	Methylated	Methylated
I15817	3_50331646-50333938	60.2	0.543	ENSG00000068001(intragenic)	3	Methylated	Methylated	Methylated	Methylated
I11189	19_12728184-12730218	57.8	0.544	ENSG00000039987(intragenic)	3	Methylated	Methylated	Methylated	Methylated
I4641	12_166728-169534	60.5	0.545	ENSG00000111181(3p)	3	Methylated	Methylated	Methylated	Methylated
I10225	17_77473138-77474735	64.7	0.546	ENSG00000197063(intragenic)	3	Methylated	Methylated	Methylated	Methylated
I13836	2_231400398-231402781	64.8	0.548	intergenic	3	Methylated	Methylated	Methylated	Methylated
I9550	17_34275745-34277293	50.4	0.55	intergenic	3	Methylated	Methylated	Methylated	Methylated
I640	1_44961541-44963932	61.5	0.55	ENSG00000198520(intragenic)	3	Methylated	Methylated	Methylated	Methylated
I11714	19_50864353-50867077	61.1	0.55	ENSG00000010310(intragenic)	3	Methylated	Methylated	Methylated	Methylated
I3901	11_62295289-62298331	52.9	0.551	ENSG00000162227(5p)	3	Methylated	Methylated	Methylated	Methylated
I50	1_3218584-3220305	60.2	0.552	ENSG00000142611(intragenic)	3	Methylated	Methylated	Methylated	Methylated
I14549	20_56860793-56861625	60.4	0.554	ENSG00000087460(intragenic)	3	Methylated	Methylated	Methylated	Methylated
I24217	9_131237435-131239421	60.4	0.557	intergenic	3	Methylated	Methylated	Methylated	Methylated
I11541	19_43393653-43394164	68	0.56	ENSG00000011332(3p)	3	Methylated	Methylated	Methylated	Methylated
I17221	4_40297101-40298330	48.9	0.561	ENSG00000163694(intragenic)	3	Methylated	Methylated	Methylated	Methylated
I8233	16_801738-804013	59.4	0.563	ENSG00000167945(intragenic)	3	Methylated	Methylated	Methylated	Methylated
I9067	16_88279234-88281300	64.4	0.564	ENSG00000185324(5p)	3	Methylated	Methylated	Methylated	Methylated
I22206	7_156092057-156093523	70.2	0.565	intergenic	3	Methylated	Methylated	Methylated	Methylated
I12216	2_25207481-25209040	63.7	0.565	ENSG00000084710(intragenic)	3	Methylated	Methylated	Methylated	Methylated
I14392	20_42811754-42813883	59.3	0.567	ENSG00000124249(intragenic)_ENSG00000101098(3p)	3	Methylated	Methylated	Methylated	Methylated
I16979	4_3482971-3483943	60.7	0.568	ENSG00000163956(3p)	3	Methylated	Methylated	Methylated	Methylated
I10886	19_1245900-1247649	67.7	0.568	ENSG00000099617(intragenic)	3	Methylated	Methylated	Methylated	Methylated
I10827	18_75823768-75827235	59.6	0.568	intergenic	3	Methylated	Methylated	Methylated	Methylated
I11765	19_52739070-52741253	65.8	0.573	ENSG00000118156(intragenic)	3	Methylated	Methylated	Methylated	Methylated
I13552	2_196140085-196141892	68.6	0.575	intergenic	3	Methylated	Methylated	Methylated	Methylated
I10879	19_1145012-1147471	60.3	0.575	intergenic	3	Methylated	Methylated	Methylated	Methylated
I22372	8_18287839-18289579	61.3	0.577	intergenic	3	Methylated	Methylated	Methylated	Methylated
I10933	19_2335346-2336704	57.1	0.579	intergenic	3	Methylated	Methylated	Methylated	Methylated
I9634	17_38185399-38187097	65	0.58	ENSG00000131475(3p)_ENSG00000126562(5p)	3	Methylated	Methylated	Methylated	Methylated
I14602	20_61110852-61113202	58.3	0.581	ENSG00000203905(5p)	3	Methylated	Methylated	Methylated	Methylated
I22707	8_61789113-61790236	63.9	0.584	ENSG00000171316(intragenic)	3	Methylated	Methylated	Methylated	Methylated
I4664	12_1886985-1889969	58.6	0.585	ENSG00000151062(intragenic)	3	Methylated	Methylated	Methylated	Methylated
I11328	19_18132919-18134492	65.7	0.586	ENSG00000105647(intragenic)	3	Methylated	Methylated	Methylated	Methylated
I2045	1_226529877-226532376	66.9	0.587	ENSG00000154358(intragenic)	3	Methylated	Methylated	Methylated	Methylated
I15354	22_48504031-48505681	64.5	0.59	intergenic	3	Methylated	Methylated	Methylated	Methylated
I12879	2_102232594-102234448	61.7	0.596	intergenic	3	Methylated	Methylated	Methylated	Methylated
I14856	21_41610300-41611657	62	0.599	ENSG00000183844(5p)	3	Methylated	Methylated	Methylated	Methylated
I11372	19_19356326-19359630	61.8	0.6	ENSG00000167491(intragenic)	3	Methylated	Methylated	Methylated	Methylated
I7011	14_68164802-68165862	58.8	0.601	ENSG00000182185(intragenic)	3	Methylated	Methylated	Methylated	Methylated
I22248	8_589400-590435	64.8	0.602	intergenic	3	Methylated	Methylated	Methylated	Methylated
I19959	6_34540635-34542471	64	0.602	ENSG00000124507(5p)	3	Methylated	Methylated	Methylated	Methylated
I1647	1_180291230-180293877	57.1	0.604	ENSG00000179930(3p)	3	Methylated	Methylated	Methylated	Methylated
I12799	2_88844866-88846716	67.3	0.607	intergenic	3	Methylated	Methylated	Methylated	Methylated
I1763	1_199108046-199110795	63.1	0.612	ENSG00000170128(5p)	3	Methylated	Methylated	Methylated	Methylated
I404	1_29332886-29333891	62.4	0.613	intergenic	3	Methylated	Methylated	Methylated	Methylated
I7396	15_18363996-18365189	63.1	0.614	intergenic	3	Methylated	Methylated	Methylated	Methylated
I10840	19_541995-543650	68.7	0.617	ENSG00000099822(intragenic)	3	Methylated	Methylated	Methylated	Methylated
I2301	10_11951049-11952885	63.7	0.618	ENSG00000148426(intragenic)	3	Methylated	Methylated	Methylated	Methylated
I17083	4_15516676-15517193	64.5	0.619	intergenic	3	Methylated	Methylated	Methylated	Methylated
I62	1_3805877-3808625	63	0.62	ENSG00000198912(5p)	3	Methylated	Methylated	Methylated	Methylated
I22866	8_82000163-82000392	41.3	0.62	intergenic	3	Methylated	Methylated	Methylated	Methylated
I9816	17_45631299-45632360	59	0.621	ENSG00000108821(intragenic)	3	Methylated	Methylated	Methylated	Methylated
I463	1_33289160-33291402	73.7	0.621	intergenic	3	Methylated	Methylated	Methylated	Methylated
I20309	6_83013323-83015111	55.7	0.621	ENSG00000005700(5p)	3	Methylated	Methylated	Methylated	Methylated
I9052	16_87404653-87408028	63.8	0.622	ENSG00000198931(intragenic)_ENSG00000141012(3p)	3	Methylated	Methylated	Methylated	Methylated
I20956	7_779327-781003	63.7	0.622	ENSG00000164818(intragenic)	3	Methylated	Methylated	Methylated	Methylated
I14767	21_33327040-33327894	64.6	0.63	intergenic	3	Methylated	Methylated	Methylated	Methylated
I3367	10_135086246-135087350	71.8	0.634	ENSG00000203772(intragenic)	3	Methylated	Methylated	Methylated	Methylated
I21446	7_61891326-61891436	41.4	0.634	intergenic	3	Methylated	Methylated	Methylated	Methylated
I2823	10_88012969-88013491	58.1	0.636	ENSG00000182771(intragenic)_ENSG00000199104(3p)	3	Methylated	Methylated	Methylated	Methylated
I17307	4_55718428-55719350	55.8	0.636	intergenic	3	Methylated	Methylated	Methylated	Methylated
I11942	19_60705253-60707779	53.8	0.636	ENSG00000179954(intragenic)	3	Methylated	Methylated	Methylated	Methylated
I4718	12_6706098-6706215	46.6	0.641	ENSG00000111652(intragenic)	3	Methylated	Methylated	Methylated	Methylated
I23821	9_94609375-94611482	68.8	0.641	ENSG00000127098(5p)	3	Methylated	Methylated	Methylated	Methylated
I9345	17_17565842-17566950	63.9	0.649	ENSG00000108557(intragenic)	3	Methylated	Methylated	Methylated	Methylated
I3016	10_102736720-102739318	58.1	0.651	ENSG00000055950(5p)_ENSG00000107815(5p)	3	Methylated	Methylated	Methylated	Methylated
I23630	9_37583189-37583341	49	0.653	ENSG00000175768(5p)	3	Methylated	Methylated	Methylated	Methylated
I11966	19_62043122-62044295	66.3	0.655	ENSG00000198300(5p)	3	Methylated	Methylated	Methylated	Methylated
I11778	19_53389551-53391720	66.4	0.655	ENSG00000185453(intragenic)	3	Methylated	Methylated	Methylated	Methylated
I12814	2_96143261-96146760	66.3	0.657	ENSG00000181210(3p)	3	Methylated	Methylated	Methylated	Methylated
I13986	20_769535-770763	66.3	0.658	ENSG00000125898(intragenic)_ENSG00000101278(5p)	3	Methylated	Methylated	Methylated	Methylated
I14898	21_44594267-44596251	69.6	0.659	ENSG00000142185(5p)	3	Methylated	Methylated	Methylated	Methylated
I11323	19_17978666-17981261	62.1	0.659	ENSG00000105643(intragenic)	3	Methylated	Methylated	Methylated	Methylated
I5888	13_19613863-19615644	64.7	0.66	ENSG00000121743(3p)	3	Methylated	Methylated	Methylated	Methylated
I19966	6_35216184-35218162	60.7	0.662	ENSG00000124678(5p)	3	Methylated	Methylated	Methylated	Methylated
I18210	5_1930615-1933641	63.3	0.663	ENSG00000113430(3p)	3	Methylated	Methylated	Methylated	Methylated
I1344	1_150427784-150428460	62.9	0.664	ENSG00000197915(intragenic)	3	Methylated	Methylated	Methylated	Methylated
I15259	22_40724068-40725428	57.6	0.666	ENSG00000100167(3p)_ENSG00000183066(5p)	3	Methylated	Methylated	Methylated	Methylated
I9465	17_27267911-27269002	66.7	0.668	intergenic	3	Methylated	Methylated	Methylated	Methylated
I2607	10_57790417-57791341	56.6	0.668	ENSG00000122952(5p)	3	Methylated	Methylated	Methylated	Methylated
I21501	7_72629046-72631369	59	0.668	ENSG00000106638(intragenic)	3	Methylated	Methylated	Methylated	Methylated
I53	1_3437426-3438680	70.3	0.671	ENSG00000162591(intragenic)	3	Methylated	Methylated	Methylated	Methylated
I15806	3_49922355-49923449	60.9	0.673	ENSG00000164077(intragenic)	3	Methylated	Methylated	Methylated	Methylated
I15314	22_44186910-44188786	61.2	0.673	ENSG00000077935(intragenic)_ENSG00000128408(5p)	3	Methylated	Methylated	Methylated	Methylated
I10885	19_1225032-1228487	66.5	0.676	ENSG00000099622(3p)_ENSG00000118050(5p)	3	Methylated	Methylated	Methylated	Methylated
I3330	10_131877734-131879426	69.4	0.678	intergenic	3	Methylated	Methylated	Methylated	Methylated
I9111	17_1758203-1759132	60.1	0.679	intergenic	3	Methylated	Methylated	Methylated	Methylated
I1677	1_183391972-183393549	61	0.681	ENSG00000121486(5p)_ENSG00000116668(5p)	3	Methylated	Methylated	Methylated	Methylated
I13347	2_170332506-170333744	64.6	0.682	intergenic	3	Methylated	Methylated	Methylated	Methylated
I9637	17_38228586-38230202	55.5	0.683	ENSG00000126581(intragenic)	3	Methylated	Methylated	Methylated	Methylated
I24366	9_139430341-139432325	70.1	0.684	ENSG00000187609(intragenic)	3	Methylated	Methylated	Methylated	Methylated
I22140	7_150501334-150503164	64.1	0.684	ENSG00000146926(3p)	3	Methylated	Methylated	Methylated	Methylated
I11972	19_62566335-62568430	53.1	0.686	ENSG00000152433(5p)	3	Methylated	Methylated	Methylated	Methylated
I11983	19_62972465-62974631	56.3	0.687	ENSG00000083828(5p)	3	Methylated	Methylated	Methylated	Methylated
I23314	8_145235904-145237885	67.7	0.688	ENSG00000179698(intragenic)	3	Methylated	Methylated	Methylated	Methylated
I22257	8_1635562-1637754	55.2	0.688	ENSG00000198010(intragenic)	3	Methylated	Methylated	Methylated	Methylated
I3427	11_3142686-3144000	68.6	0.689	ENSG00000021762(5p)	3	Methylated	Methylated	Methylated	Methylated
I23349	9_988213-989309	57.2	0.691	intergenic	3	Methylated	Methylated	Methylated	Methylated
I14491	20_49817036-49817887	65.3	0.691	ENSG00000054793(intragenic)	3	Methylated	Methylated	Methylated	Methylated
I13743	2_219815902-219816727	58	0.691	ENSG00000163521(intragenic)	3	Methylated	Methylated	Methylated	Methylated
I14468	20_47531467-47532709	62.6	0.692	ENSG00000158445(intragenic)	3	Methylated	Methylated	Methylated	Methylated
I13942	2_241260173-241261894	65.6	0.692	intergenic	3	Methylated	Methylated	Methylated	Methylated
I10856	19_803079-804599	68.8	0.692	ENSG00000197561(5p)	3	Methylated	Methylated	Methylated	Methylated
I5530	12_104002162-104003256	64.6	0.694	ENSG00000136010(5p)	3	Methylated	Methylated	Methylated	Methylated
I4640	12_117250-118970	65.3	0.697	ENSG00000120645(intragenic)	3	Methylated	Methylated	Methylated	Methylated
I2208	1_245333736-245334534	64.6	0.697	ENSG00000188295(5p)	3	Methylated	Methylated	Methylated	Methylated
I11744	19_51950287-51952790	65.8	0.697	ENSG00000181027(intragenic)	3	Methylated	Methylated	Methylated	Methylated
I22231	7_157098000-157099920	64.9	0.698	ENSG00000155093(intragenic)	3	Methylated	Methylated	Methylated	Methylated
I12217	2_25237334-25238527	65.7	0.698	ENSG00000115138(3p)	3	Methylated	Methylated	Methylated	Methylated
I9035	16_86191237-86195919	63.8	0.699	ENSG00000154118(5p)	3	Methylated	Methylated	Methylated	Methylated
I24008	9_113976789-113978969	62.6	0.701	ENSG00000106868(5p)	3	Methylated	Methylated	Methylated	Methylated
I4176	11_76526616-76527716	62.4	0.702	intergenic	3	Methylated	Methylated	Methylated	Methylated
I21508	7_72820590-72823130	65.6	0.703	ENSG00000165215(3p)	3	Methylated	Methylated	Methylated	Methylated
I10214	17_77243595-77246235	60.1	0.703	ENSG00000204237(5p)_ENSG00000185298(5p)	3	Methylated	Methylated	Methylated	Methylated
I16254	3_123223234-123224596	54.3	0.704	ENSG00000145103(5p)	3	Methylated	Methylated	Methylated	Methylated
I14381	20_42222093-42223583	59.6	0.704	ENSG00000149596(intragenic)	3	Methylated	Methylated	Methylated	Methylated
I15823	3_50514567-50516428	70.3	0.705	ENSG00000007402(intragenic)	3	Methylated	Methylated	Methylated	Methylated
I19306	5_154051146-154051984	60.5	0.706	intergenic	3	Methylated	Methylated	Methylated	Methylated
I297	1_23376286-23377100	64	0.71	intergenic	3	Methylated	Methylated	Methylated	Methylated
I10821	18_75372199-75372468	52.2	0.711	ENSG00000131196(intragenic)	3	Methylated	Methylated	Methylated	Methylated
I1811	1_202386981-202388437	71.3	0.713	ENSG00000143845(5p)	3	Methylated	Methylated	Methylated	Methylated
I10355	18_13631490-13633034	62.8	0.716	ENSG00000168675(intragenic)	3	Methylated	Methylated	Methylated	Methylated
I18706	5_78400960-78402299	62.9	0.717	ENSG00000132837(5p)_ENSG00000132840(5p)	3	Methylated	Methylated	Methylated	Methylated
I4056	11_67255555-67256511	55.9	0.718	intergenic	3	Methylated	Methylated	Methylated	Methylated
I15008	22_20312402-20314549	67.7	0.718	ENSG00000161179(3p)	3	Methylated	Methylated	Methylated	Methylated
I17709	4_123072611-123073989	56.1	0.719	ENSG00000138741(intragenic)_ENSG00000209322(5p)	3	Methylated	Methylated	Methylated	Methylated
I18182	5_373267-376751	65.6	0.721	ENSG00000063438(intragenic)	3	Methylated	Methylated	Methylated	Methylated
I14247	20_30070085-30071233	70.9	0.721	ENSG00000101331(intragenic)	3	Methylated	Methylated	Methylated	Methylated
I7452	15_29520077-29520806	69.2	0.722	intergenic	3	Methylated	Methylated	Methylated	Methylated
I4676	12_3055792-3057448	68.7	0.724	ENSG00000011105(5p)	3	Methylated	Methylated	Methylated	Methylated
I23899	9_99920739-99921549	68.1	0.725	ENSG00000106785(5p)	3	Methylated	Methylated	Methylated	Methylated
I4463	11_117986225-117987786	63.1	0.728	ENSG00000019144(intragenic)	3	Methylated	Methylated	Methylated	Methylated
I17331	4_57756409-57757284	51.5	0.728	intergenic	3	Methylated	Methylated	Methylated	Methylated
I19620	6_3793991-3796127	63.7	0.729	ENSG00000145945(5p)	3	Methylated	Methylated	Methylated	Methylated
I18195	5_1345948-1348894	70.3	0.733	ENSG00000164362(intragenic)	3	Methylated	Methylated	Methylated	Methylated
I20935	6_170180016-170181238	70.1	0.734	intergenic	3	Methylated	Methylated	Methylated	Methylated
I19513	5_178219212-178220877	66.7	0.734	ENSG00000178338(5p)	3	Methylated	Methylated	Methylated	Methylated
I11586	19_45112639-45113721	65	0.735	ENSG00000090920(intragenic)	3	Methylated	Methylated	Methylated	Methylated
I17909	4_155629203-155632982	61.1	0.736	ENSG00000197410(intragenic)	3	Methylated	Methylated	Methylated	Methylated
I22655	8_55249760-55250005	63	0.737	intergenic	3	Methylated	Methylated	Methylated	Methylated
I20865	6_160687616-160690088	65.1	0.739	ENSG00000146477(5p)	3	Methylated	Methylated	Methylated	Methylated
I22120	7_149041729-149043892	65.8	0.74	ENSG00000133619(5p)	3	Methylated	Methylated	Methylated	Methylated
I2950	10_99486749-99487671	64.9	0.743	ENSG00000155256(5p)	3	Methylated	Methylated	Methylated	Methylated
I22229	7_157061905-157062413	65	0.744	ENSG00000155093(intragenic)	3	Methylated	Methylated	Methylated	Methylated
I16738	3_184362829-184365117	57.7	0.746	ENSG00000078081(5p)	3	Methylated	Methylated	Methylated	Methylated
I14886	21_44019900-44022191	62.5	0.746	ENSG00000160213(5p)	3	Methylated	Methylated	Methylated	Methylated
I21223	7_27257560-27258888	61.6	0.747	intergenic	3	Methylated	Methylated	Methylated	Methylated
I2026	1_225796218-225797150	75.1	0.747	intergenic	3	Methylated	Methylated	Methylated	Methylated
I19585	6_1564173-1566209	68.6	0.748	intergenic	3	Methylated	Methylated	Methylated	Methylated
I14593	20_60810026-60811986	70.1	0.748	ENSG00000101188(5p)	3	Methylated	Methylated	Methylated	Methylated
I3000	10_102479134-102480008	63.3	0.749	intergenic	3	Methylated	Methylated	Methylated	Methylated
I9397	17_22700156-22701097	72.5	0.751	intergenic	3	Methylated	Methylated	Methylated	Methylated
I2501	10_42568496-42569409	65.8	0.752	intergenic	3	Methylated	Methylated	Methylated	Methylated
I3386	11_626149-628429	68.6	0.753	ENSG00000069696(5p)	3	Methylated	Methylated	Methylated	Methylated
I21835	7_111155479-111156150	61.9	0.754	ENSG00000128512(3p)	3	Methylated	Methylated	Methylated	Methylated
I17691	4_120767581-120769912	64.3	0.755	ENSG00000138735(intragenic)	3	Methylated	Methylated	Methylated	Methylated
I16463	3_144163236-144165034	59.8	0.755	ENSG00000188582(3p)	3	Methylated	Methylated	Methylated	Methylated
I15446	3_9962835-9964705	70	0.755	ENSG00000163703(3p)_ENSG00000163704(3p)	3	Methylated	Methylated	Methylated	Methylated
I11075	19_7895165-7897674	71	0.755	ENSG00000178531(3p)_ENSG00000104980(3p)	3	Methylated	Methylated	Methylated	Methylated
I8014	15_81216137-81216811	56.1	0.756	intergenic	3	Methylated	Methylated	Methylated	Methylated
I7525	15_38331551-38332959	69.3	0.756	ENSG00000137843(intragenic)_ENSG00000176753(5p)	3	Methylated	Methylated	Methylated	Methylated
I21463	7_65607437-65609626	59.5	0.756	ENSG00000133375(5p)_ENSG00000179342(5p)	3	Methylated	Methylated	Methylated	Methylated
I8700	16_51964779-51965361	60.5	0.757	intergenic	3	Methylated	Methylated	Methylated	Methylated
I19721	6_17688264-17689456	57.2	0.759	intergenic	3	Methylated	Methylated	Methylated	Methylated
I9630	17_38083638-38084036	71.2	0.76	ENSG00000184451(3p)	3	Methylated	Methylated	Methylated	Methylated
I13964	2_242289404-242291391	73.7	0.761	ENSG00000168395(5p)	3	Methylated	Methylated	Methylated	Methylated
I7865	15_69294303-69295152	64.8	0.762	ENSG00000187720(intragenic)	3	Methylated	Methylated	Methylated	Methylated
I20775	6_149813396-149815045	67.2	0.762	ENSG00000178199(intragenic)	3	Methylated	Methylated	Methylated	Methylated
I1981	1_221602815-221604758	68.3	0.762	ENSG00000143502(intragenic)	3	Methylated	Methylated	Methylated	Methylated
I18398	5_33971849-33974112	63.5	0.763	ENSG00000182631(5p)	3	Methylated	Methylated	Methylated	Methylated
I14032	20_3601364-3603016	68.2	0.765	ENSG00000149451(intragenic)	3	Methylated	Methylated	Methylated	Methylated
I9758	17_44025303-44026646	56.7	0.767	ENSG00000120075(intragenic)	3	Methylated	Methylated	Methylated	Methylated
I13570	2_198357914-198359903	66.5	0.767	ENSG00000152430(intragenic)	3	Methylated	Methylated	Methylated	Methylated
I22247	8_484143-486056	73.5	0.772	ENSG00000180190(5p)	3	Methylated	Methylated	Methylated	Methylated
I9179	17_4959489-4960820	62.8	0.776	ENSG00000167840(intragenic)	3	Methylated	Methylated	Methylated	Methylated
I3419	11_2847110-2848655	68.6	0.776	ENSG00000174613(5p)	3	Methylated	Methylated	Methylated	Methylated
I22245	7_158547117-158547830	62.6	0.776	ENSG00000106018(intragenic)	3	Methylated	Methylated	Methylated	Methylated
I15174	22_36533361-36534280	64	0.776	ENSG00000189060(3p)_ENSG00000100116(5p)	3	Methylated	Methylated	Methylated	Methylated
I10862	19_875660-878122	68.8	0.776	ENSG00000116017(5p)	3	Methylated	Methylated	Methylated	Methylated
I19951	6_33863590-33865084	68.3	0.778	ENSG00000161904(intragenic)	3	Methylated	Methylated	Methylated	Methylated
I14326	20_35581945-35582572	58.1	0.778	ENSG00000166619(intragenic)_ENSG00000053438(5p)	3	Methylated	Methylated	Methylated	Methylated
I22558	8_38950419-38951564	61.1	0.779	ENSG00000169495(5p)	3	Methylated	Methylated	Methylated	Methylated
I13841	2_231562972-231564299	66.1	0.779	intergenic	3	Methylated	Methylated	Methylated	Methylated
I6481	13_108590257-108591866	68.1	0.782	ENSG00000041515(intragenic)	3	Methylated	Methylated	Methylated	Methylated
I8635	16_45435174-45436080	66.8	0.785	intergenic	3	Methylated	Methylated	Methylated	Methylated
I14977	22_18132354-18135179	68.9	0.785	ENSG00000184058(intragenic)	3	Methylated	Methylated	Methylated	Methylated
I15774	3_48672824-48675775	65.3	0.786	ENSG00000008300(intragenic)	3	Methylated	Methylated	Methylated	Methylated
I1277	1_120240413-120240856	56.5	0.786	ENSG00000134249(5p)	3	Methylated	Methylated	Methylated	Methylated
I22829	8_78074560-78075762	59.7	0.788	ENSG00000164751(5p)	3	Methylated	Methylated	Methylated	Methylated
I24293	9_135283303-135285181	70.6	0.789	ENSG00000160323(intragenic)	3	Methylated	Methylated	Methylated	Methylated
I15153	22_35231763-35233294	67	0.79	ENSG00000100350(intragenic)	3	Methylated	Methylated	Methylated	Methylated
I21497	7_72485956-72488324	69.3	0.791	ENSG00000188763(5p)	3	Methylated	Methylated	Methylated	Methylated
I2234	10_1394435-1396368	69	0.792	ENSG00000185736(intragenic)	3	Methylated	Methylated	Methylated	Methylated
I10822	18_75498485-75499817	72.3	0.792	intergenic	3	Methylated	Methylated	Methylated	Methylated
I10604	18_46509336-46510377	67.9	0.793	ENSG00000141639(intragenic)	3	Methylated	Methylated	Methylated	Methylated
I22999	8_99507736-99510301	67.8	0.794	ENSG00000156486(5p)	3	Methylated	Methylated	Methylated	Methylated
I22494	8_30704323-30705508	67.4	0.795	ENSG00000104687(5p)	3	Methylated	Methylated	Methylated	Methylated
I16991	4_4915295-4915874	66	0.795	ENSG00000163132(intragenic)	3	Methylated	Methylated	Methylated	Methylated
I14987	22_18483940-18485946	67.4	0.799	ENSG00000099899(5p)_ENSG00000099901(5p)	3	Methylated	Methylated	Methylated	Methylated
I2174	1_242079270-242081527	69.9	0.8	ENSG00000117020(5p)	3	Methylated	Methylated	Methylated	Methylated
I4001	11_65422851-65424908	66.8	0.801	ENSG00000175592(intragenic)	3	Methylated	Methylated	Methylated	Methylated
I3517	11_12843196-12843336	39.7	0.802	ENSG00000187079(intragenic)	3	Methylated	Methylated	Methylated	Methylated
I10101	17_71403471-71405247	67.9	0.802	ENSG00000141569(intragenic)	3	Methylated	Methylated	Methylated	Methylated
I14402	20_43366047-43367348	58.4	0.803	ENSG00000124159(intragenic)	3	Methylated	Methylated	Methylated	Methylated
I15937	3_63872319-63874206	68.3	0.805	ENSG00000163635(intragenic)	3	Methylated	Methylated	Methylated	Methylated
I20793	6_151228221-151229989	70.9	0.807	ENSG00000120254(5p)	3	Methylated	Methylated	Methylated	Methylated
I2502	10_42570108-42570941	73	0.81	intergenic	3	Methylated	Methylated	Methylated	Methylated
I2337	10_15249754-15251363	71.1	0.81	ENSG00000152465(5p)	3	Methylated	Methylated	Methylated	Methylated
I22708	8_61984836-61985723	68.8	0.81	intergenic	3	Methylated	Methylated	Methylated	Methylated
I22235	7_157689347-157689837	65.8	0.81	ENSG00000155093(intragenic)	3	Methylated	Methylated	Methylated	Methylated
I14548	20_56848376-56850558	63.8	0.812	ENSG00000087460(5p)	3	Methylated	Methylated	Methylated	Methylated
I14968	22_17545030-17546920	74	0.814	ENSG00000100075(intragenic)_ENSG00000070371(3p)	3	Methylated	Methylated	Methylated	Methylated
I4672	12_2773376-2776001	67.5	0.817	ENSG00000004478(5p)	3	Methylated	Methylated	Methylated	Methylated
I5890	13_19634018-19634200	63.4	0.818	intergenic	3	Methylated	Methylated	Methylated	Methylated
I1870	1_207471355-207472683	63.3	0.819	intergenic	3	Methylated	Methylated	Methylated	Methylated
I13779	2_222996735-222998343	65.8	0.819	ENSG00000163082(5p)	3	Methylated	Methylated	Methylated	Methylated
I22482	8_29265448-29265866	64.2	0.823	intergenic	3	Methylated	Methylated	Methylated	Methylated
I14563	20_57940784-57942753	68.8	0.823	ENSG00000196074(intragenic)_ENSG00000196227(5p)	3	Methylated	Methylated	Methylated	Methylated
I12126	2_11726868-11728014	67	0.826	ENSG00000169006(5p)	3	Methylated	Methylated	Methylated	Methylated
I10237	17_77969188-77970408	66.7	0.826	ENSG00000181396(5p)_ENSG00000201239(5p)_ENSG00000169660(5p)	3	Methylated	Methylated	Methylated	Methylated
I22243	7_158341355-158342543	66.2	0.83	ENSG00000126870(5p)	3	Methylated	Methylated	Methylated	Methylated
I2215	1_245869255-245869813	71.4	0.831	intergenic	3	Methylated	Methylated	Methylated	Methylated
I20946	7_287037-289315	76.2	0.831	ENSG00000177706(5p)	3	Methylated	Methylated	Methylated	Methylated
I20738	6_143899308-143900580	70.4	0.831	intergenic	3	Methylated	Methylated	Methylated	Methylated
I13685	2_213404411-213406607	64.9	0.831	intergenic	3	Methylated	Methylated	Methylated	Methylated
I7006	14_67210509-67212147	62.2	0.834	ENSG00000100568(5p)	3	Methylated	Methylated	Methylated	Methylated
I12849	2_98804518-98806554	70.2	0.834	ENSG00000196872(3p)	3	Methylated	Methylated	Methylated	Methylated
I3779	11_46097531-46098327	58.2	0.836	ENSG00000135365(intragenic)	3	Methylated	Methylated	Methylated	Methylated
I8010	15_80122557-80127175	67.3	0.839	ENSG00000183496(intragenic)	3	Methylated	Methylated	Methylated	Methylated
I16448	3_142939528-142940326	69.2	0.839	ENSG00000114125(5p)	3	Methylated	Methylated	Methylated	Methylated
I14564	20_57947037-57949165	64.3	0.841	ENSG00000196227(intragenic)_ENSG00000132825(intragenic)	3	Methylated	Methylated	Methylated	Methylated
I8610	16_31360865-31362154	65.7	0.842	ENSG00000176723(intragenic)	3	Methylated	Methylated	Methylated	Methylated
I13250	2_156894083-156894411	68.4	0.842	ENSG00000153234(intragenic)	3	Methylated	Methylated	Methylated	Methylated
I216	1_16697608-16699666	64.1	0.843	intergenic	3	Methylated	Methylated	Methylated	Methylated
I14994	22_19109354-19110924	70.8	0.843	ENSG00000161133(intragenic)_ENSG00000099910(3p)	3	Methylated	Methylated	Methylated	Methylated
I22238	7_158054785-158055821	71.6	0.844	ENSG00000155093(intragenic)	3	Methylated	Methylated	Methylated	Methylated
I14953	22_16863212-16864668	69.4	0.844	intergenic	3	Methylated	Methylated	Methylated	Methylated
I17914	4_155921764-155922808	64.6	0.845	ENSG00000151962(5p)	3	Methylated	Methylated	Methylated	Methylated
I20379	6_91352515-91353755	59.5	0.848	ENSG00000135341(5p)	3	Methylated	Methylated	Methylated	Methylated
I8211	16_218265-219756	55.9	0.85	ENSG00000007392(intragenic)	3	Methylated	Methylated	Methylated	Methylated
I3137	10_112825450-112829505	65.2	0.85	ENSG00000150594(5p)	3	Methylated	Methylated	Methylated	Methylated
I2503	10_42652115-42652735	62	0.85	intergenic	3	Methylated	Methylated	Methylated	Methylated
I12031	2_626346-627141	69.6	0.851	ENSG00000189292(intragenic)	3	Methylated	Methylated	Methylated	Methylated
I7776	15_63155901-63157894	65.6	0.857	ENSG00000166853(5p)	3	Methylated	Methylated	Methylated	Methylated
I23022	8_101802102-101803388	65.4	0.859	ENSG00000070756(intragenic)	3	Methylated	Methylated	Methylated	Methylated
I1196	1_111017228-111019666	66	0.859	ENSG00000177272(3p)	3	Methylated	Methylated	Methylated	Methylated
I11375	19_19485754-19488387	62.9	0.86	ENSG00000178093(intragenic)_ENSG00000130288(5p)	3	Methylated	Methylated	Methylated	Methylated
I19049	5_132176822-132179144	70.6	0.862	ENSG00000198944(5p)	3	Methylated	Methylated	Methylated	Methylated
I9138	17_3235865-3237001	62.9	0.864	ENSG00000205813(5p)_ENSG00000180042(5p)	3	Methylated	Methylated	Methylated	Methylated
I22675	8_57192733-57193192	65	0.865	intergenic	3	Methylated	Methylated	Methylated	Methylated
I14611	20_61355357-61356484	75.3	0.867	ENSG00000101198(intragenic)_ENSG00000203903(5p)	3	Methylated	Methylated	Methylated	Methylated
I23898	9_99889312-99890248	68.2	0.868	ENSG00000106785(intragenic)	3	Methylated	Methylated	Methylated	Methylated
I23953	9_107496138-107497867	55	0.871	ENSG00000095209(5p)	3	Methylated	Methylated	Methylated	Methylated
I11248	19_14489280-14490884	69.7	0.871	ENSG00000132002(5p)	3	Methylated	Methylated	Methylated	Methylated
I17114	4_22125920-22127617	65.8	0.873	ENSG00000152990(5p)	3	Methylated	Methylated	Methylated	Methylated
I16467	3_144320417-144324005	66.9	0.873	ENSG00000175040(5p)	3	Methylated	Methylated	Methylated	Methylated
I4173	11_76428122-76429620	68.2	0.875	ENSG00000198488(intragenic)	3	Methylated	Methylated	Methylated	Methylated
I20565	6_117108743-117110245	55.9	0.878	ENSG00000196911(5p)	3	Methylated	Methylated	Methylated	Methylated
I19113	5_137117363-137118697	67.3	0.883	ENSG00000177733(5p)	3	Methylated	Methylated	Methylated	Methylated
I16756	3_185355375-185356488	67.5	0.883	ENSG00000161202(5p)	3	Methylated	Methylated	Methylated	Methylated
I1655	1_181074140-181075792	60	0.883	ENSG00000135829(5p)	3	Methylated	Methylated	Methylated	Methylated
I14172	20_21320050-21320556	70.2	0.883	intergenic	3	Methylated	Methylated	Methylated	Methylated
I12356	2_39039954-39041609	63.8	0.884	ENSG00000177102(3p)	3	Methylated	Methylated	Methylated	Methylated
I10810	18_75188577-75188760	58.7	0.884	ENSG00000166377(intragenic)	3	Methylated	Methylated	Methylated	Methylated
I9215	17_7140334-7140831	64.3	0.885	intergenic	3	Methylated	Methylated	Methylated	Methylated
I13750	2_219960346-219961807	71.6	0.889	ENSG00000123992(intragenic)	3	Methylated	Methylated	Methylated	Methylated
I21748	7_100128871-100130334	75.1	0.89	intergenic	3	Methylated	Methylated	Methylated	Methylated
I9451	17_25729956-25731169	69.2	0.891	ENSG00000108582(5p)	3	Methylated	Methylated	Methylated	Methylated
I21029	7_5429261-5429882	74.3	0.891	intergenic	3	Methylated	Methylated	Methylated	Methylated
I329	1_24841336-24843064	64	0.892	ENSG00000133226(5p)	3	Methylated	Methylated	Methylated	Methylated
I10223	17_77461947-77463034	74.9	0.892	ENSG00000185813(5p)_ENSG00000187531(3p)	3	Methylated	Methylated	Methylated	Methylated
I9391	17_21394865-21395918	59.1	0.894	ENSG00000205205(5p)	3	Methylated	Methylated	Methylated	Methylated
I7999	15_79079439-79082699	68.9	0.9	ENSG00000140406(5p)	3	Methylated	Methylated	Methylated	Methylated
I10245	17_78646214-78646441	62.7	0.902	ENSG00000176845(3p)	3	Methylated	Methylated	Methylated	Methylated
I21042	7_6110512-6111981	74.3	0.903	ENSG00000106346(5p)	3	Methylated	Methylated	Methylated	Methylated
I21165	7_23212038-23212611	70.2	0.905	intergenic	3	Methylated	Methylated	Methylated	Methylated
I15814	3_50288598-50289311	69.5	0.906	ENSG00000012171(3p)	3	Methylated	Methylated	Methylated	Methylated
I12306	2_32141770-32142994	66.2	0.906	ENSG00000021574(5p)	3	Methylated	Methylated	Methylated	Methylated
I2384	10_22654152-22655268	62.2	0.91	ENSG00000168283(intragenic)	3	Methylated	Methylated	Methylated	Methylated
I14570	20_58975808-58976353	62.1	0.91	intergenic	3	Methylated	Methylated	Methylated	Methylated
I2952	10_99724590-99724868	69.5	0.912	ENSG00000095713(intragenic)	3	Methylated	Methylated	Methylated	Methylated
I10831	18_76018459-76019662	66.1	0.912	ENSG00000178184(intragenic)	3	Methylated	Methylated	Methylated	Methylated
I7030	14_69107792-69110204	71.2	0.914	ENSG00000181492(5p)_ENSG00000197799(3p)	3	Methylated	Methylated	Methylated	Methylated
I2306	10_12210857-12212108	68.7	0.916	ENSG00000065665(5p)	3	Methylated	Methylated	Methylated	Methylated
I2474	10_34448502-34448704	65.5	0.918	ENSG00000148498(intragenic)	3	Methylated	Methylated	Methylated	Methylated
I1465	1_158320327-158321643	66.5	0.92	ENSG00000162728(intragenic)	3	Methylated	Methylated	Methylated	Methylated
I10689	18_57372243-57373071	61	0.92	ENSG00000101542(intragenic)	3	Methylated	Methylated	Methylated	Methylated
I13334	2_168811817-168812986	67.4	0.924	ENSG00000198648(5p)	3	Methylated	Methylated	Methylated	Methylated
I23873	9_98421193-98422227	73.3	0.927	ENSG00000081377(5p)	3	Methylated	Methylated	Methylated	Methylated
I20640	6_127837890-127839268	63.5	0.929	ENSG00000189367(intragenic)	3	Methylated	Methylated	Methylated	Methylated
I2335	10_15170666-15170963	71.1	0.932	ENSG00000176244(5p)	3	Methylated	Methylated	Methylated	Methylated
I15846	3_52287080-52288260	66.7	0.938	ENSG00000164091(5p)	3	Methylated	Methylated	Methylated	Methylated
I15283	22_41836281-41837668	66.8	0.938	ENSG00000100290(5p)	3	Methylated	Methylated	Methylated	Methylated
I12039	2_1780478-1781085	66.8	0.938	ENSG00000186487(intragenic)	3	Methylated	Methylated	Methylated	Methylated
I8234	16_807618-807870	69.6	0.942	intergenic	3	Methylated	Methylated	Methylated	Methylated
I3348	10_134059934-134061134	81.3	0.942	ENSG00000171813(5p)	3	Methylated	Methylated	Methylated	Methylated
I10197	17_76929548-76930586	70.7	0.947	intergenic	3	Methylated	Methylated	Methylated	Methylated
I2321	10_13610274-13611410	81.8	0.957	intergenic	3	Methylated	Methylated	Methylated	Methylated
I15083	22_28205766-28207281	70.8	0.962	ENSG00000100285(intragenic)	3	Methylated	Methylated	Methylated	Methylated
I14960	22_17303272-17303832	67	0.968	ENSG00000100033(5p)	3	Methylated	Methylated	Methylated	Methylated
I3379	11_508489-510656	54.3	0.97	intergenic	3	Methylated	Methylated	Methylated	Methylated
I19541	5_179853272-179854846	68.3	0.971	ENSG00000113300(5p)	3	Methylated	Methylated	Methylated	Methylated
I2324	10_13973473-13974332	69.8	0.972	ENSG00000151474(intragenic)	3	Methylated	Methylated	Methylated	Methylated
I13851	2_232234929-232236097	65	0.973	intergenic	3	Methylated	Methylated	Methylated	Methylated
I17773	4_135342009-135342411	70.7	0.984	intergenic	3	Methylated	Methylated	Methylated	Methylated
I15406	3_5138766-5139488	67.8	0.984	ENSG00000134108(5p)	3	Methylated	Methylated	Methylated	Methylated
I18175	4_190968565-190969247	65.7	0.988	intergenic	3	Methylated	Methylated	Methylated	Methylated
I20357	6_88813942-88814644	67	0.993	ENSG00000118434(5p)	3	Methylated	Methylated	Methylated	Methylated
I19180	5_140242415-140244447	57.3	0.997	ENSG00000081842(intragenic)	3	Methylated	Methylated	Methylated	Methylated
I21907	7_121739125-121739360	64.4	0.998	intergenic	3	Methylated	Methylated	Methylated	Methylated
I11950	19_60856311-60858652	63.5	1	ENSG00000173581(3p)_ENSG00000063244(5p)	3	Methylated	Methylated	Methylated	Methylated
I19858	6_29512532-29512778	51	1.005	ENSG00000204694(intragenic)_ENSG00000204692(intragenic)	3	Methylated	Methylated	Methylated	Methylated
I14399	20_43159621-43160813	69.2	1.01	ENSG00000124134(intragenic)	3	Methylated	Methylated	Methylated	Methylated
I19010	5_126436915-126437305	63.2	1.011	intergenic	3	Methylated	Methylated	Methylated	Methylated
I3079	10_105334103-105335616	64.3	1.015	ENSG00000107954(intragenic)	3	Methylated	Methylated	Methylated	Methylated
I23846	9_96808281-96808421	29.8	1.017	ENSG00000148120(intragenic)	3	Methylated	Methylated	Methylated	Methylated
I12007	19_63605007-63605270	49.6	1.069	ENSG00000130726(intragenic)_ENSG00000178487(5p)	3	Methylated	Methylated	Methylated	Methylated
I19423	5_172042829-172044156	70.2	1.088	intergenic	3	Methylated	Methylated	Methylated	Methylated
I18153	4_187362318-187362750	61.4	1.231	ENSG00000145476(intragenic)	3	Methylated	Methylated	Methylated	Methylated
I12804	2_91593886-91595662	64.9	1.242	intergenic	3	Methylated	Methylated	Methylated	Methylated
I20670	6_133177373-133177538	57.8	1.26	ENSG00000112306(5p)_ENSG00000206754(5p)	3	Methylated	Methylated	Methylated	Methylated
I20144	6_50789634-50789892	46.7	1.451	ENSG00000008197(5p)	3	Methylated	Methylated	Methylated	Methylated
I4517	11_120854405-120855531	51.8	0.5	ENSG00000137642(intragenic)	4	Methylated	NA	Methylated	Methylated
I19569	6_620500-622406	49	0.505	ENSG00000112685(intragenic)	4	NA	NA	Methylated	Methylated
I15257	22_40651944-40654419	65.1	0.51	ENSG00000159958(5p)	4	NA	NA	Methylated	NA
I11694	19_50579324-50581619	57.4	0.512	ENSG00000104881(intragenic)	4	NA	NA	Methylated	NA
I12005	19_63587613-63591511	58.6	0.513	ENSG00000130726(intragenic)_ENSG00000083845(5p)	4	Methylated	NA	Methylated	Methylated
I11931	19_60504602-60506229	61.5	0.514	ENSG00000160469(intragenic)	4	Methylated	NA	NA	NA
I14403	20_43368361-43369656	63.2	0.515	ENSG00000124159(intragenic)_ENSG00000124232(5p)	4	Methylated	NA	NA	NA
I24258	9_133178326-133179967	55.8	0.516	intergenic	4	NA	Methylated	NA	NA
I20952	7_610423-611990	61	0.517	ENSG00000188191(intragenic)	4	NA	Methylated	NA	NA
I12230	2_26056332-26059177	63.9	0.52	ENSG00000084731(intragenic)	4	Methylated	NA	Methylated	Methylated
I4138	11_73048975-73050453	59.8	0.522	ENSG00000021300(intragenic)	4	NA	NA	NA	Methylated
I16890	3_197843632-197845652	59.1	0.523	intergenic	4	NA	NA	Methylated	NA
I15322	22_44801688-44803693	64	0.524	intergenic	4	Methylated	NA	NA	Methylated
I19564	5_180619736-180623009	59.3	0.524	ENSG00000183718(5p)	4	NA	NA	NA	Methylated
I9485	17_29976633-29978751	60	0.525	ENSG00000181291(intragenic)	4	NA	Methylated	NA	NA
I10931	19_2253370-2255179	62.3	0.529	intergenic	4	NA	NA	Methylated	Methylated
I7541	15_38951714-38954042	61.2	0.53	ENSG00000104140(3p)	4	Methylated	NA	NA	Methylated
I17299	4_54709522-54710917	58.4	0.531	intergenic	4	Methylated	Methylated	Methylated	NA
I11854	19_55653509-55655473	62.9	0.531	ENSG00000086967(intragenic)	4	Methylated	Methylated	NA	Methylated
I10977	19_3671580-3673280	60.6	0.531	ENSG00000173976(intragenic)	4	Methylated	NA	NA	NA
I20914	6_167426761-167427914	56.8	0.531	ENSG00000112486(intragenic)	4	NA	Methylated	NA	NA
I19336	5_158463167-158464783	56.3	0.531	intergenic	4	NA	Methylated	NA	NA
I303	1_23728433-23730497	61	0.532	ENSG00000007968(intragenic)	4	NA	NA	Methylated	NA
I15366	22_49025165-49027794	63.5	0.533	ENSG00000128159(5p)_ENSG00000100429(3p)	4	NA	NA	NA	Methylated
I19485	5_176691593-176692129	64.6	0.536	ENSG00000169223(3p)	4	NA	Methylated	Methylated	Methylated
I11287	19_16868901-16871738	59.3	0.538	ENSG00000127533(intragenic)_ENSG00000160111(intragenic)	4	NA	Methylated	NA	NA
I19832	6_28293201-28294881	57.7	0.538	ENSG00000176933(3p)	4	NA	NA	NA	Methylated
I12	1_1087600-1089218	69.9	0.539	intergenic	4	NA	Methylated	NA	NA
I8621	16_33842669-33847281	58.8	0.54	ENSG00000205451(3p)	4	Methylated	NA	NA	NA
I3430	11_3817451-3819678	63.9	0.541	ENSG00000177105(intragenic)	4	NA	NA	Methylated	NA
I9230	17_7432372-7433736	66.8	0.542	ENSG00000129255(3p)_ENSG00000129194(3p)	4	Methylated	NA	Methylated	Methylated
I9390	17_21219318-21223810	64.7	0.542	ENSG00000184185(5p)	4	NA	NA	Methylated	NA
I13401	2_174585420-174586960	60.4	0.544	intergenic	4	NA	NA	Methylated	NA
I9949	17_58953305-58954760	62.4	0.544	ENSG00000173826(5p)	4	NA	NA	NA	Methylated
I3388	11_694644-696550	70.7	0.545	ENSG00000177042(3p)_ENSG00000177106(5p)	4	Methylated	NA	Methylated	Methylated
I23749	9_85607931-85609949	69.3	0.545	ENSG00000165113(intragenic)	4	Methylated	NA	NA	NA
I7052	14_70790554-70791811	61	0.547	intergenic	4	Methylated	NA	Methylated	NA
I19563	5_180605967-180607618	63.1	0.548	intergenic	4	Methylated	NA	NA	NA
I2156	1_239653646-239654914	68.2	0.548	intergenic	4	NA	Methylated	Methylated	NA
I12696	2_74538563-74539944	56.4	0.549	ENSG00000115274(3p)_ENSG00000173027(5p)	4	NA	Methylated	NA	NA
I12832	2_96868696-96869729	67.1	0.55	ENSG00000163126(intragenic)	4	NA	Methylated	Methylated	Methylated
I1175	1_109851380-109854200	61	0.551	ENSG00000181754(intragenic)	4	Methylated	Methylated	Methylated	NA
I3056	10_104147673-104149689	60.2	0.551	ENSG00000077150(intragenic)	4	NA	NA	NA	Methylated
I9248	17_7952956-7954707	65.2	0.552	ENSG00000179148(intragenic)	4	NA	Methylated	NA	NA
I24337	9_138298236-138300267	58.8	0.553	intergenic	4	Methylated	NA	Methylated	Methylated
I4599	11_128992875-128993739	63.4	0.555	intergenic	4	Methylated	Methylated	Methylated	NA
I9635	17_38188918-38191405	58.5	0.555	ENSG00000126562(intragenic)	4	NA	NA	NA	Methylated
I9013	16_85086063-85086992	56.2	0.558	intergenic	4	NA	Methylated	NA	NA
I11874	19_56795717-56797623	65.8	0.563	intergenic	4	NA	Methylated	Methylated	NA
I11911	19_59354848-59359487	58.3	0.569	ENSG00000105617(5p)_ENSG00000167608(3p)	4	Methylated	NA	Methylated	Methylated
I10898	19_1463381-1465674	67.8	0.569	ENSG00000185761(5p)	4	NA	NA	NA	Methylated
I7269	14_96277455-96279087	58.7	0.57	intergenic	4	Methylated	NA	Methylated	NA
I2214	1_245760524-245762532	54.3	0.57	ENSG00000169224(intragenic)_ENSG00000196242(3p)	4	NA	Methylated	NA	NA
I21981	7_129251807-129253862	64	0.57	intergenic	4	NA	Methylated	NA	NA
I24240	9_132297011-132299326	65	0.57	ENSG00000175223(intragenic)	4	NA	NA	Methylated	NA
I18988	5_122463208-122463827	64.7	0.571	ENSG00000061455(intragenic)	4	Methylated	NA	Methylated	Methylated
I11855	19_55704787-55707071	62.7	0.571	ENSG00000161677(intragenic)_ENSG00000204653(3p)	4	Methylated	NA	Methylated	Methylated
I24262	9_133410705-133412503	65.9	0.571	intergenic	4	NA	NA	NA	Methylated
I441	1_32513430-32515318	62.5	0.572	ENSG00000182866(intragenic)	4	Methylated	NA	NA	NA
I13438	2_176738335-176738799	62.2	0.572	ENSG00000128652(intragenic)	4	NA	NA	Methylated	NA
I14918	21_45683480-45685746	62.8	0.573	ENSG00000182871(intragenic)	4	Methylated	Methylated	NA	NA
I4681	12_3731287-3732960	59.4	0.573	ENSG00000130038(intragenic)	4	NA	Methylated	NA	NA
I20895	6_166187142-166189048	64.4	0.573	intergenic	4	NA	Methylated	Methylated	Methylated
I21358	7_44150423-44152906	65.8	0.573	ENSG00000106633(3p)	4	NA	NA	Methylated	NA
I15094	22_29051353-29053369	65.4	0.576	ENSG00000099992(intragenic)	4	Methylated	NA	Methylated	Methylated
I5424	12_89871499-89873110	61.4	0.576	ENSG00000197651(3p)	4	NA	Methylated	NA	NA
I16969	4_2788279-2790470	64.6	0.576	ENSG00000087266(intragenic)	4	NA	Methylated	NA	NA
I18256	5_7902258-7904942	62.6	0.576	intergenic	4	NA	NA	NA	Methylated
I13916	2_238528875-238530274	69.5	0.578	intergenic	4	Methylated	NA	NA	Methylated
I2537	10_44679553-44681222	58.3	0.579	intergenic	4	Methylated	NA	NA	NA
I22611	8_48734592-48734959	55.7	0.579	ENSG00000164808(intragenic)	4	NA	NA	NA	Methylated
I12889	2_104640978-104642711	56.9	0.58	intergenic	4	Methylated	NA	NA	Methylated
I17823	4_142473032-142474419	63.8	0.582	intergenic	4	Methylated	Methylated	Methylated	NA
I8248	16_1398191-1399228	62.4	0.584	ENSG00000059145(intragenic)	4	Methylated	Methylated	NA	Methylated
I4131	11_72652878-72653581	61.6	0.584	ENSG00000171631(5p)	4	Methylated	NA	NA	NA
I12382	2_42180808-42182673	62.5	0.585	intergenic	4	NA	NA	NA	Methylated
I11924	19_60363333-60365534	64.4	0.587	ENSG00000167646(intragenic)	4	Methylated	NA	Methylated	NA
I15666	3_38045500-38047216	67.2	0.588	ENSG00000187091(5p)	4	NA	NA	Methylated	Methylated
I11033	19_5929178-5931457	53.8	0.589	ENSG00000031823(5p)	4	Methylated	NA	Methylated	Methylated
I16495	3_148620462-148622474	56.6	0.589	intergenic	4	NA	NA	Methylated	NA
I21034	7_5560306-5563871	61.8	0.59	intergenic	4	NA	Methylated	NA	NA
I16299	3_127617540-127618860	55	0.591	ENSG00000163885(intragenic)	4	NA	NA	NA	Methylated
I18077	4_178350467-178350570	51	0.594	intergenic	4	Methylated	NA	Methylated	NA
I9576	17_35336408-35338201	62.2	0.594	ENSG00000172057(5p)	4	NA	Methylated	Methylated	Methylated
I11777	19_53364429-53366535	62.7	0.594	ENSG00000105486(5p)_ENSG00000185453(5p)	4	NA	NA	NA	Methylated
I14286	20_32759949-32761284	66.9	0.595	ENSG00000078804(intragenic)	4	NA	Methylated	NA	NA
I9631	17_38084981-38086876	61.8	0.596	ENSG00000184451(3p)	4	Methylated	NA	NA	Methylated
I11068	19_7758666-7761203	64.5	0.597	ENSG00000205680(5p)	4	Methylated	NA	NA	NA
I3758	11_44285700-44288542	62	0.597	ENSG00000052850(intragenic)	4	NA	Methylated	Methylated	NA
I11683	19_50270199-50271739	68.2	0.597	ENSG00000170684(intragenic)	4	NA	Methylated	Methylated	Methylated
I923	1_75362778-75364247	59.7	0.598	intergenic	4	NA	Methylated	NA	NA
I1828	1_203577994-203580421	62.6	0.598	ENSG00000162873(intragenic)	4	NA	NA	Methylated	NA
I15260	22_40800172-40800857	67.6	0.599	ENSG00000177096(5p)	4	Methylated	NA	NA	NA
I11232	19_13844407-13846088	63.6	0.599	ENSG00000207613(5p)_ENSG00000207585(5p)	4	Methylated	Methylated	NA	NA
I1482	1_159494774-159496054	60.2	0.599	ENSG00000173126(5p)	4	NA	Methylated	Methylated	Methylated
I3488	11_9543810-9543881	30.6	0.6	intergenic	4	NA	NA	Methylated	NA
I2988	10_102311345-102313034	61.2	0.6	intergenic	4	NA	NA	Methylated	NA
I11418	19_35557801-35559567	61.1	0.601	ENSG00000198597(intragenic)	4	NA	Methylated	NA	Methylated
I3445	11_6296835-6299072	63.1	0.602	ENSG00000170955(3p)	4	NA	NA	NA	Methylated
I23595	9_35665417-35666530	64.9	0.602	ENSG00000137135(5p)_ENSG00000107159(intragenic)	4	NA	NA	NA	Methylated
I3394	11_807616-810171	65	0.604	ENSG00000177666(5p)	4	Methylated	NA	Methylated	Methylated
I10912	19_1802433-1803406	68.6	0.604	ENSG00000129911(3p)	4	Methylated	NA	Methylated	Methylated
I3611	11_22319425-22320163	61.3	0.605	ENSG00000091664(intragenic)	4	NA	NA	Methylated	NA
I19853	6_29089975-29092003	53.5	0.606	intergenic	4	Methylated	Methylated	NA	NA
I2506	10_42748666-42749538	67.4	0.606	intergenic	4	NA	Methylated	NA	NA
I19901	6_31803752-31805050	61.7	0.607	ENSG00000204418(3p)	4	Methylated	NA	NA	NA
I13079	2_128795910-128797631	67.5	0.607	intergenic	4	Methylated	NA	NA	Methylated
I10869	19_976608-978312	62.9	0.607	ENSG00000064666(5p)	4	Methylated	NA	NA	NA
I4069	11_68207771-68210439	66.7	0.608	ENSG00000069482(5p)	4	Methylated	NA	Methylated	Methylated
I10854	19_794231-796264	66.2	0.609	ENSG00000196415(intragenic)	4	NA	Methylated	NA	NA
I4552	11_124295002-124296748	58.4	0.61	ENSG00000165478(3p)_ENSG00000204280(5p)	4	NA	NA	NA	Methylated
I11812	19_54327919-54329004	65.1	0.611	ENSG00000177380(intragenic)	4	NA	Methylated	NA	Methylated
I4698	12_5022073-5024235	59.7	0.612	ENSG00000130037(5p)	4	Methylated	NA	Methylated	NA
I14477	20_48058913-48060370	61.5	0.612	intergenic	4	Methylated	Methylated	Methylated	NA
I14614	20_61620660-61624470	69.1	0.613	ENSG00000125534(5p)	4	NA	NA	NA	Methylated
I9600	17_37142267-37145035	61.6	0.614	ENSG00000173805(intragenic)	4	Methylated	NA	Methylated	Methylated
I13088	2_130351341-130352483	61.1	0.615	intergenic	4	Methylated	NA	NA	Methylated
I2424	10_26720537-26721848	62.3	0.615	intergenic	4	NA	NA	Methylated	NA
I4502	11_119886595-119889451	68	0.616	ENSG00000204306(5p)	4	Methylated	Methylated	Methylated	NA
I23255	8_141175901-141180104	61.6	0.617	ENSG00000167632(intragenic)	4	Methylated	Methylated	NA	NA
I21	1_1363724-1365982	70.2	0.617	ENSG00000179403(intragenic)	4	Methylated	Methylated	Methylated	NA
I20316	6_84196765-84198616	59.2	0.617	ENSG00000065833(5p)	4	Methylated	NA	NA	NA
I15028	22_22389151-22390721	58.2	0.617	ENSG00000099964(intragenic)_ENSG00000169325(5p)	4	Methylated	NA	NA	NA
I3269	10_125414231-125416730	64.8	0.617	ENSG00000154478(5p)	4	NA	NA	NA	Methylated
I3023	10_102880817-102885533	62.9	0.618	ENSG00000107807(5p)	4	Methylated	NA	NA	Methylated
I15448	3_10027608-10027888	69.8	0.619	intergenic	4	NA	NA	Methylated	NA
I8851	16_67327690-67330262	61.3	0.62	ENSG00000039068(5p)	4	Methylated	NA	Methylated	Methylated
I22236	7_157803120-157804495	59.3	0.62	ENSG00000155093(intragenic)	4	Methylated	NA	Methylated	Methylated
I18202	5_1646011-1648060	62.2	0.62	intergenic	4	Methylated	Methylated	Methylated	NA
I3972	11_64837310-64840211	61	0.62	ENSG00000149798(5p)	4	NA	NA	NA	Methylated
I11220	19_13120019-13124392	60.2	0.621	ENSG00000104915(intragenic)_ENSG00000160888(5p)	4	Methylated	Methylated	Methylated	NA
I11579	19_44662628-44664156	58.6	0.621	ENSG00000105197(5p)	4	NA	Methylated	NA	NA
I10077	17_70584278-70585843	63.2	0.621	intergenic	4	NA	NA	NA	Methylated
I23327	8_145925890-145927198	60.7	0.622	ENSG00000198169(intragenic)	4	Methylated	NA	Methylated	Methylated
I19845	6_28941097-28943614	51	0.624	intergenic	4	Methylated	NA	NA	NA
I14544	20_56397856-56399299	55	0.624	ENSG00000124164(5p)	4	NA	Methylated	NA	NA
I11006	19_4619711-4622127	58.8	0.624	ENSG00000074842(intragenic)	4	NA	NA	NA	Methylated
I9950	17_58968887-58969926	64.8	0.625	ENSG00000173826(intragenic)	4	NA	Methylated	NA	NA
I7612	15_43783481-43784260	57.4	0.626	intergenic	4	Methylated	NA	Methylated	NA
I15181	22_36814313-36816521	65.6	0.626	ENSG00000128298(intragenic)	4	Methylated	Methylated	NA	Methylated
I10850	19_669559-672257	71.4	0.626	ENSG00000099864(intragenic)	4	Methylated	NA	NA	NA
I11700	19_50623067-50625312	55.9	0.627	intergenic	4	NA	NA	NA	Methylated
I14324	20_35444819-35447363	61.4	0.63	ENSG00000197122(intragenic)	4	Methylated	NA	NA	NA
I13741	2_219790886-219792369	64.6	0.63	ENSG00000115657(intragenic)_ENSG00000198925(3p)	4	Methylated	Methylated	Methylated	NA
I10066	17_70350110-70351973	66.8	0.63	ENSG00000161509(3p)	4	Methylated	NA	NA	Methylated
I9159	17_4558596-4561761	61	0.63	ENSG00000141480(5p)	4	NA	Methylated	NA	NA
I4661	12_1640335-1642845	68.3	0.631	intergenic	4	Methylated	NA	Methylated	NA
I8141	15_94396995-94397414	60.2	0.631	intergenic	4	NA	NA	NA	Methylated
I14283	20_32609451-32612034	65.9	0.632	ENSG00000101460(intragenic)_ENSG00000101464(3p)	4	Methylated	NA	NA	Methylated
I9164	17_4656725-4659173	65	0.632	ENSG00000129219(5p)	4	NA	Methylated	Methylated	Methylated
I24351	9_138835426-138837736	65.4	0.633	ENSG00000196642(intragenic)	4	Methylated	NA	Methylated	NA
I15152	22_35179846-35181585	60.2	0.633	intergenic	4	NA	NA	Methylated	Methylated
I9504	17_31091951-31093147	64.2	0.633	ENSG00000141150(intragenic)	4	NA	NA	NA	Methylated
I13961	2_242197712-242198860	69.4	0.634	ENSG00000176946(intragenic)	4	NA	NA	NA	Methylated
I12963	2_115154049-115154224	33	0.635	intergenic	4	NA	NA	Methylated	Methylated
I20957	7_801810-802259	50.2	0.636	intergenic	4	NA	Methylated	Methylated	Methylated
I21466	7_65735717-65735988	50.4	0.638	ENSG00000154710(intragenic)	4	Methylated	NA	NA	NA
I14248	20_30082330-30083306	63.6	0.638	ENSG00000101331(intragenic)	4	Methylated	NA	Methylated	Methylated
I9146	17_3590833-3591445	52.5	0.639	ENSG00000083457(intragenic)	4	NA	Methylated	Methylated	Methylated
I430	1_32010180-32012089	62.3	0.639	intergenic	4	NA	NA	Methylated	NA
I19922	6_32271148-32272896	62.8	0.64	ENSG00000204301(intragenic)	4	NA	Methylated	Methylated	Methylated
I13987	20_772925-774066	65.3	0.641	ENSG00000125898(intragenic)	4	NA	NA	Methylated	Methylated
I4621	11_132456798-132459028	67.7	0.642	ENSG00000183715(intragenic)	4	Methylated	NA	NA	NA
I13017	2_121060525-121061553	66.5	0.644	intergenic	4	Methylated	Methylated	Methylated	NA
I10811	18_75239036-75240432	54.6	0.645	ENSG00000166377(3p)	4	Methylated	NA	NA	Methylated
I14292	20_33005670-33007306	52.8	0.645	ENSG00000100983(intragenic)	4	NA	NA	NA	Methylated
I22112	7_148742258-148744093	47.9	0.646	intergenic	4	Methylated	NA	NA	NA
I12194	2_20885849-20886730	55.8	0.646	ENSG00000118961(5p)	4	Methylated	Methylated	Methylated	NA
I9636	17_38203928-38206014	54.5	0.647	ENSG00000183978(5p)_ENSG00000176563(5p)	4	Methylated	NA	NA	NA
I4642	12_182772-184234	66	0.648	ENSG00000111181(intragenic)	4	NA	Methylated	NA	Methylated
I19866	6_29797620-29800400	55.7	0.649	ENSG00000204642(5p)	4	Methylated	NA	Methylated	NA
I16244	3_121508068-121509669	62.5	0.649	intergenic	4	Methylated	Methylated	NA	NA
I20915	6_167821509-167822446	58.7	0.65	ENSG00000203689(intragenic)	4	NA	NA	NA	Methylated
I24325	9_137531991-137534105	66.8	0.651	ENSG00000160345(intragenic)_ENSG00000122140(5p)_ENSG00000204008(3p)	4	Methylated	NA	NA	NA
I15357	22_48627750-48630368	70.9	0.653	intergenic	4	NA	NA	Methylated	NA
I12939	2_112612062-112614763	69.1	0.656	ENSG00000144152(5p)	4	Methylated	NA	NA	NA
I2658	10_65059845-65060600	71.4	0.656	intergenic	4	NA	NA	Methylated	Methylated
I24227	9_131442998-131445739	62	0.657	ENSG00000148331(intragenic)	4	Methylated	NA	Methylated	Methylated
I22177	7_154216210-154217355	64	0.657	ENSG00000130226(intragenic)	4	NA	Methylated	NA	NA
I19471	5_175978439-175980002	65.7	0.657	ENSG00000074317(3p)	4	NA	NA	NA	Methylated
I12692	2_74495441-74497052	63.3	0.658	ENSG00000159239(3p)	4	Methylated	NA	Methylated	Methylated
I12302	2_31658845-31661008	61	0.658	ENSG00000049319(5p)	4	Methylated	Methylated	NA	Methylated
I9688	17_40330985-40332207	45.5	0.658	ENSG00000108883(intragenic)_ENSG00000167131(5p)	4	NA	NA	NA	Methylated
I23501	9_21995159-21996331	58.5	0.659	ENSG00000099810(intragenic)_ENSG00000147883(intragenic)	4	NA	NA	Methylated	NA
I2681	10_69901216-69902579	54.5	0.66	ENSG00000138346(5p)	4	Methylated	NA	NA	NA
I8334	16_3433372-3434555	52.1	0.661	ENSG00000167981(5p)_ENSG00000122390(5p)	4	Methylated	Methylated	NA	Methylated
I392	1_28568324-28569433	60.5	0.661	ENSG00000204138(5p)	4	Methylated	Methylated	Methylated	NA
I23311	8_145186825-145188141	72.1	0.662	ENSG00000178814(5p)	4	Methylated	NA	Methylated	Methylated
I21202	7_27107883-27108823	56.1	0.662	ENSG00000105996(intragenic)	4	NA	NA	Methylated	NA
I11256	19_15148978-15151077	63.5	0.663	ENSG00000074181(intragenic)	4	Methylated	NA	Methylated	Methylated
I10057	17_69863527-69865833	64.3	0.663	ENSG00000196169(intragenic)_ENSG00000204347(3p)	4	NA	Methylated	Methylated	Methylated
I8794	16_63712499-63716010	63	0.663	ENSG00000140937(5p)	4	NA	NA	NA	Methylated
I5132	12_52632867-52633473	56.8	0.664	intergenic	4	Methylated	NA	NA	Methylated
I14809	21_36998528-36999726	63.9	0.664	ENSG00000159263(intragenic)	4	NA	NA	Methylated	NA
I14428	20_44271920-44272946	65.4	0.665	ENSG00000101017(intragenic)_ENSG00000149654(intragenic)	4	NA	Methylated	NA	Methylated
I11831	19_54835339-54838054	59.9	0.666	ENSG00000126458(5p)_ENSG00000126461(5p)	4	NA	NA	Methylated	NA
I833	1_62557204-62559397	56	0.669	ENSG00000132854(5p)	4	Methylated	Methylated	Methylated	NA
I3323	10_131654798-131655629	63.5	0.669	intergenic	4	NA	NA	Methylated	NA
I13977	20_308971-311604	63	0.669	ENSG00000101255(5p)	4	NA	NA	NA	Methylated
I4694	12_4788369-4791226	63.1	0.671	ENSG00000151079(5p)	4	Methylated	Methylated	NA	Methylated
I20415	6_99378435-99379835	55.8	0.671	intergenic	4	Methylated	NA	NA	NA
I11454	19_38981080-38981410	61.6	0.671	ENSG00000153885(intragenic)	4	Methylated	NA	NA	Methylated
I12636	2_71058927-71060090	66.8	0.672	ENSG00000144031(5p)	4	Methylated	NA	NA	NA
I3652	11_31776842-31777551	64.8	0.672	ENSG00000007372(intragenic)	4	NA	NA	NA	Methylated
I3942	11_63815682-63817627	69.6	0.673	ENSG00000182450(5p)	4	NA	NA	NA	Methylated
I9734	17_43210463-43211212	64.8	0.674	intergenic	4	Methylated	NA	Methylated	Methylated
I17747	4_129104548-129106780	63.8	0.674	ENSG00000164073(intragenic)_ENSG00000164074(5p)	4	Methylated	Methylated	Methylated	NA
I13727	2_219431628-219434394	64.3	0.674	ENSG00000115596(5p)	4	NA	Methylated	Methylated	Methylated
I19040	5_131634728-131635852	65.2	0.675	ENSG00000131435(intragenic)	4	NA	Methylated	Methylated	NA
I11781	19_53528886-53529968	56.5	0.675	ENSG00000161558(intragenic)	4	NA	NA	Methylated	NA
I15347	22_47685779-47685933	56.1	0.675	intergenic	4	NA	NA	NA	Methylated
I11065	19_7607313-7608409	66.3	0.675	ENSG00000076944(5p)	4	NA	NA	NA	Methylated
I23021	8_101730253-101731293	63.7	0.676	ENSG00000174226(5p)	4	NA	NA	NA	Methylated
I17213	4_39124114-39125663	58.9	0.677	ENSG00000134962(intragenic)	4	Methylated	NA	Methylated	NA
I21019	7_4851980-4852303	54	0.677	ENSG00000157927(intragenic)	4	NA	NA	NA	Methylated
I21736	7_99865210-99867301	64.9	0.678	ENSG00000078487(5p)_ENSG00000146834(5p)	4	Methylated	NA	Methylated	Methylated
I11898	19_59063603-59064668	69.8	0.678	ENSG00000179820(intragenic)	4	Methylated	NA	NA	NA
I2767	10_76824393-76827273	65.6	0.678	ENSG00000204059(5p)_ENSG00000165655(3p)	4	NA	Methylated	Methylated	Methylated
I12176	2_19418890-19419758	57.1	0.678	ENSG00000143867(intragenic)	4	NA	NA	Methylated	NA
I18633	5_72629170-72630205	60.3	0.679	intergenic	4	NA	NA	NA	Methylated
I11830	19_54834890-54835301	69.7	0.68	ENSG00000126458(5p)	4	NA	NA	Methylated	Methylated
I16873	3_196461680-196463459	66.3	0.681	ENSG00000173950(intragenic)	4	NA	NA	Methylated	Methylated
I16489	3_148557118-148557260	49.7	0.681	intergenic	4	NA	NA	Methylated	NA
I17600	4_105631043-105632713	60.6	0.682	ENSG00000168772(intragenic)	4	NA	Methylated	NA	Methylated
I11379	19_19599799-19601625	65	0.682	ENSG00000064547(5p)_ENSG00000089639(3p)	4	NA	NA	Methylated	Methylated
I3190	10_118989514-118991873	63.4	0.683	ENSG00000165646(5p)	4	Methylated	NA	Methylated	NA
I22269	8_2571898-2573391	59.7	0.683	intergenic	4	Methylated	Methylated	Methylated	NA
I2638	10_62430456-62431959	62.4	0.684	ENSG00000072422(5p)	4	NA	NA	NA	Methylated
I9589	17_35786826-35786969	50.7	0.686	intergenic	4	Methylated	Methylated	Methylated	NA
I20854	6_159574260-159575099	68.9	0.686	ENSG00000164694(intragenic)	4	Methylated	NA	Methylated	Methylated
I18655	5_74015730-74017327	60.7	0.686	ENSG00000049860(5p)	4	Methylated	NA	Methylated	Methylated
I9327	17_16334351-16336690	66.1	0.686	ENSG00000181350(intragenic)	4	NA	NA	Methylated	NA
I21258	7_31342129-31343160	67.6	0.687	ENSG00000164600(3p)	4	NA	NA	NA	Methylated
I24273	9_134351768-134352328	60.2	0.688	ENSG00000188523(intragenic)	4	Methylated	Methylated	NA	Methylated
I8759	16_56590997-56593452	68	0.689	ENSG00000166188(5p)_ENSG00000103005(5p)	4	NA	Methylated	Methylated	Methylated
I5817	12_127894853-127897767	65	0.689	ENSG00000204617(3p)	4	NA	Methylated	Methylated	Methylated
I13950	2_241586682-241588650	69.7	0.69	intergenic	4	NA	NA	NA	Methylated
I22807	8_74167145-74168308	70.5	0.691	ENSG00000164764(intragenic)	4	NA	NA	NA	Methylated
I16328	3_129697577-129700107	60.6	0.692	intergenic	4	Methylated	Methylated	NA	Methylated
I9214	17_7137380-7140193	62.4	0.692	ENSG00000006047(intragenic)	4	NA	NA	Methylated	NA
I22201	7_155293834-155294484	70.5	0.693	ENSG00000164690(intragenic)	4	NA	NA	Methylated	NA
I170	1_12000940-12002863	58.4	0.694	ENSG00000116691(5p)	4	Methylated	NA	Methylated	Methylated
I8681	16_49725190-49726635	61.3	0.694	intergenic	4	NA	Methylated	NA	NA
I24333	9_138224281-138226640	70.6	0.694	intergenic	4	NA	NA	NA	Methylated
I2505	10_42713035-42714793	62.1	0.697	intergenic	4	Methylated	NA	NA	NA
I19579	6_1469096-1470098	57.6	0.697	ENSG00000209853(5p)	4	NA	NA	NA	Methylated
I3466	11_7996138-7998256	65.3	0.698	intergenic	4	Methylated	NA	Methylated	NA
I20007	6_37894286-37896512	64.7	0.699	ENSG00000156639(5p)	4	Methylated	NA	NA	NA
I1409	1_154312727-154314087	64.2	0.699	ENSG00000203759(3p)	4	NA	Methylated	NA	NA
I13749	2_219931696-219932115	69.5	0.699	intergenic	4	NA	NA	NA	Methylated
I19955	6_34310211-34311749	66.7	0.7	ENSG00000137309(5p)	4	Methylated	NA	Methylated	Methylated
I15861	3_53356399-53358088	56.7	0.7	ENSG00000162290(5p)	4	Methylated	NA	Methylated	NA
I17006	4_6060508-6061238	68.7	0.701	intergenic	4	Methylated	Methylated	Methylated	NA
I4730	12_6949025-6950313	60.3	0.701	ENSG00000126749(5p)	4	NA	Methylated	NA	NA
I9124	17_2248773-2250491	66.4	0.702	ENSG00000070444(intragenic)	4	NA	NA	Methylated	NA
I23496	9_21954601-21955242	56.7	0.702	ENSG00000099810(intragenic)	4	NA	NA	Methylated	NA
I12994	2_119330550-119331407	59.6	0.702	intergenic	4	NA	NA	Methylated	Methylated
I14922	21_45849951-45851673	51.5	0.703	intergenic	4	Methylated	Methylated	NA	Methylated
I14014	20_2768140-2770635	61.5	0.703	ENSG00000132635(intragenic)_ENSG00000132670(5p)	4	Methylated	NA	NA	Methylated
I6371	13_95091457-95092674	65.8	0.705	ENSG00000134874(intragenic)	4	Methylated	NA	Methylated	Methylated
I15655	3_36960373-36962778	61.2	0.706	intergenic	4	NA	NA	Methylated	Methylated
I3762	11_44498305-44498524	69.1	0.706	intergenic	4	NA	NA	NA	Methylated
I18773	5_89860581-89861902	59.6	0.707	ENSG00000176018(5p)	4	NA	Methylated	NA	NA
I20867	6_160860877-160861948	63	0.709	intergenic	4	Methylated	Methylated	Methylated	NA
I43	1_2694941-2697128	64.8	0.709	intergenic	4	NA	Methylated	Methylated	Methylated
I9811	17_45549388-45550362	64.2	0.709	ENSG00000167100(intragenic)	4	NA	NA	Methylated	NA
I19189	5_140710821-140712295	57.2	0.71	ENSG00000081853(intragenic)	4	NA	Methylated	NA	NA
I21483	7_68701957-68703601	61.9	0.712	ENSG00000158321(5p)	4	NA	NA	Methylated	NA
I18792	5_92942587-92943690	57.7	0.713	intergenic	4	NA	NA	Methylated	NA
I12940	2_112655492-112656248	65.5	0.714	ENSG00000144152(intragenic)	4	NA	Methylated	Methylated	NA
I454	1_32979184-32980727	70.5	0.714	intergenic	4	NA	NA	Methylated	NA
I23304	8_144968855-144971480	68	0.715	ENSG00000180900(5p)_ENSG00000179950(3p)	4	Methylated	NA	Methylated	Methylated
I18987	5_122458608-122459518	64.7	0.715	ENSG00000061455(intragenic)	4	NA	NA	Methylated	NA
I24121	9_126578733-126580740	63	0.716	ENSG00000185585(5p)	4	Methylated	NA	NA	NA
I8060	15_87146961-87148345	68.1	0.716	ENSG00000157766(5p)	4	NA	NA	Methylated	NA
I6769	14_38971802-38972107	61.8	0.716	ENSG00000165355(5p)	4	NA	NA	Methylated	NA
I18789	5_92931934-92934192	60.9	0.717	intergenic	4	NA	Methylated	NA	NA
I440	1_32478087-32479906	65.3	0.718	ENSG00000184416(5p)	4	NA	NA	NA	Methylated
I3287	10_126829732-126831148	65.7	0.72	ENSG00000175029(intragenic)	4	Methylated	Methylated	Methylated	NA
I15489	3_13434528-13437332	63.2	0.72	ENSG00000132182(intragenic)	4	NA	NA	Methylated	NA
I19470	5_175901633-175905066	61.1	0.72	ENSG00000203355(5p)	4	NA	NA	NA	Methylated
I3909	11_62449661-62451589	62.1	0.721	intergenic	4	NA	Methylated	NA	NA
I11598	19_45710081-45712059	62.1	0.722	ENSG00000160460(intragenic)	4	Methylated	Methylated	NA	Methylated
I24342	9_138496894-138500288	67.3	0.722	ENSG00000196366(5p)	4	NA	NA	NA	Methylated
I18842	5_98203103-98203461	69.1	0.724	intergenic	4	Methylated	NA	NA	Methylated
I19508	5_177935057-177936975	61.8	0.724	ENSG00000050767(intragenic)	4	NA	Methylated	Methylated	Methylated
I11550	19_43567974-43569963	69.3	0.724	ENSG00000179168(intragenic)	4	NA	Methylated	NA	NA
I9261	17_8132335-8132704	61.1	0.724	ENSG00000125434(3p)_ENSG00000108961(5p)	4	NA	NA	Methylated	NA
I11702	19_50645567-50647119	58.7	0.726	intergenic	4	Methylated	NA	Methylated	Methylated
I6741	14_36205075-36206221	63.6	0.727	ENSG00000198807(intragenic)	4	NA	NA	NA	Methylated
I14233	20_29638862-29639891	65.4	0.728	intergenic	4	NA	NA	Methylated	NA
I3683	11_33848393-33848827	65.7	0.728	ENSG00000135363(intragenic)	4	NA	NA	NA	Methylated
I1945	1_216164893-216165414	63.4	0.728	intergenic	4	NA	NA	NA	Methylated
I6359	13_94051787-94052716	64.7	0.729	ENSG00000152749(5p)	4	Methylated	Methylated	Methylated	NA
I3347	10_133994400-133996064	64.6	0.729	ENSG00000165752(5p)_ENSG00000148814(5p)	4	NA	NA	NA	Methylated
I10226	17_77477986-77480908	71	0.729	ENSG00000197063(5p)	4	NA	NA	NA	Methylated
I2943	10_99247838-99250023	67.2	0.73	ENSG00000155229(5p)_ENSG00000165886(5p)	4	Methylated	NA	Methylated	NA
I1043	1_91073532-91074783	64.1	0.73	intergenic	4	NA	Methylated	NA	NA
I12113	2_10746872-10748628	56.1	0.732	ENSG00000115761(5p)_ENSG00000210642(5p)	4	Methylated	NA	NA	NA
I13938	2_241145210-241146374	71.2	0.732	ENSG00000144504(5p)	4	NA	NA	NA	Methylated
I16788	3_186786810-186787354	60.2	0.733	ENSG00000163904(5p)	4	NA	Methylated	Methylated	NA
I22150	7_150737128-150739032	69.8	0.734	ENSG00000187260(intragenic)	4	Methylated	Methylated	NA	NA
I19491	5_176832031-176833615	75.3	0.735	ENSG00000113758(intragenic)	4	Methylated	NA	Methylated	Methylated
I130	1_9671508-9673115	66.7	0.735	ENSG00000171608(intragenic)	4	Methylated	Methylated	Methylated	NA
I16283	3_126558465-126559228	62	0.735	ENSG00000163848(intragenic)	4	NA	NA	Methylated	Methylated
I15528	3_17758446-17759951	60.7	0.736	intergenic	4	Methylated	Methylated	Methylated	NA
I10775	18_71045004-71046331	69	0.737	ENSG00000180011(intragenic)	4	Methylated	NA	Methylated	NA
I4048	11_66944523-66946249	66.4	0.739	ENSG00000172508(intragenic)	4	Methylated	NA	Methylated	Methylated
I14728	21_28977633-28977871	34.3	0.739	intergenic	4	NA	NA	NA	Methylated
I23916	9_101630105-101631379	65.4	0.74	ENSG00000119508(intragenic)	4	Methylated	Methylated	Methylated	NA
I16581	3_159932281-159933679	67.9	0.741	ENSG00000118849(5p)	4	Methylated	NA	NA	NA
I20911	6_167288638-167291048	68.2	0.741	ENSG00000026297(intragenic)	4	NA	Methylated	NA	NA
I2003	1_224177791-224179513	63.1	0.742	ENSG00000143811(5p)	4	Methylated	Methylated	NA	Methylated
I13923	2_238804549-238804963	64.1	0.742	ENSG00000186235(5p)	4	NA	NA	Methylated	NA
I4438	11_115955725-115956113	64.5	0.742	intergenic	4	NA	NA	NA	Methylated
I14469	20_47533145-47534902	65.1	0.742	ENSG00000158445(5p)	4	NA	NA	NA	Methylated
I20926	6_168832897-168833013	45.3	0.743	intergenic	4	Methylated	Methylated	Methylated	NA
I19518	5_178419761-178421042	64.7	0.744	ENSG00000177932(5p)	4	NA	NA	NA	Methylated
I24311	9_136355133-136359199	67.2	0.745	ENSG00000186350(5p)	4	Methylated	NA	NA	NA
I22535	8_37874111-37876798	59.9	0.745	ENSG00000156675(intragenic)	4	Methylated	NA	NA	NA
I14931	21_46541037-46542768	60.5	0.745	ENSG00000182362(intragenic)	4	Methylated	NA	NA	NA
I3994	11_65244116-65245488	63.2	0.746	ENSG00000172977(3p)_ENSG00000172922(5p)	4	NA	Methylated	Methylated	Methylated
I24287	9_135192051-135193779	59.1	0.747	ENSG00000148296(intragenic)_ENSG00000148303(5p)_ENSG00000201451(3p)	4	NA	NA	NA	Methylated
I22113	7_148749238-148750703	61.3	0.748	intergenic	4	Methylated	NA	Methylated	Methylated
I11967	19_62145959-62146237	55.6	0.749	intergenic	4	Methylated	NA	NA	Methylated
I8462	16_19032762-19034422	70.8	0.75	ENSG00000205730(5p)	4	Methylated	NA	Methylated	Methylated
I15711	3_43351317-43351414	48	0.751	ENSG00000163788(intragenic)	4	Methylated	NA	NA	NA
I4658	12_928689-930218	59.9	0.752	ENSG00000002016(intragenic)	4	NA	NA	NA	Methylated
I2709	10_71811211-71813172	63.1	0.753	ENSG00000172731(intragenic)	4	Methylated	NA	NA	Methylated
I20191	6_57194142-57194925	67	0.753	ENSG00000112210(5p)	4	Methylated	Methylated	NA	Methylated
I17837	4_145785750-145786729	68.4	0.753	ENSG00000164161(5p)	4	Methylated	NA	NA	Methylated
I10594	18_45593282-45595022	62.3	0.753	ENSG00000167315(5p)_ENSG00000199863(5p)_ENSG00000207358(5p)	4	Methylated	NA	Methylated	NA
I22105	7_148455435-148456229	46.3	0.754	intergenic	4	Methylated	NA	Methylated	Methylated
I4677	12_3178449-3180525	66.5	0.754	ENSG00000011105(intragenic)	4	NA	NA	Methylated	NA
I14893	21_44377612-44378882	64	0.755	ENSG00000160221(5p)	4	NA	NA	Methylated	NA
I13956	2_241943172-241944974	70.7	0.755	ENSG00000006607(5p)	4	NA	NA	NA	Methylated
I21039	7_5785813-5788207	59.6	0.757	ENSG00000011275(intragenic)	4	Methylated	NA	NA	NA
I11041	19_6374655-6376284	69.3	0.757	ENSG00000088247(intragenic)_ENSG00000181240(3p)	4	Methylated	NA	NA	NA
I7994	15_78483246-78485159	65.9	0.757	ENSG00000172379(5p)	4	NA	NA	Methylated	NA
I3663	11_31964978-31966035	59.2	0.757	intergenic	4	NA	NA	NA	Methylated
I4508	11_120361708-120362599	65.7	0.759	ENSG00000149403(3p)	4	NA	NA	Methylated	Methylated
I2826	10_88149359-88151873	64.4	0.76	intergenic	4	Methylated	NA	Methylated	Methylated
I23346	9_960455-961470	61.1	0.76	intergenic	4	NA	NA	Methylated	NA
I14974	22_17847110-17847950	61.8	0.761	ENSG00000070010(5p)_ENSG00000093009(5p)	4	Methylated	NA	NA	NA
I12662	2_72967511-72968440	68.5	0.761	ENSG00000116096(5p)	4	Methylated	NA	Methylated	NA
I20248	6_74081036-74081715	64.6	0.763	intergenic	4	NA	Methylated	NA	NA
I15548	3_20056141-20057916	68.2	0.763	ENSG00000114166(5p)	4	NA	NA	NA	Methylated
I18636	5_72634328-72635604	59.4	0.764	intergenic	4	Methylated	NA	Methylated	Methylated
I8238	16_969831-971744	73.7	0.764	ENSG00000005513(5p)	4	NA	NA	Methylated	NA
I13304	2_164300558-164301954	63.2	0.765	ENSG00000182263(5p)	4	NA	NA	Methylated	NA
I9399	17_22806816-22808616	68	0.766	ENSG00000141068(5p)	4	Methylated	Methylated	Methylated	NA
I10380	18_18010571-18011412	65.4	0.766	ENSG00000141448(intragenic)	4	NA	Methylated	Methylated	Methylated
I19568	6_378872-379012	33.3	0.766	intergenic	4	NA	NA	Methylated	NA
I17745	4_129021299-129022420	61.8	0.767	ENSG00000142731(5p)	4	Methylated	NA	Methylated	NA
I5165	12_54508965-54509816	58.7	0.767	ENSG00000135392(5p)_ENSG00000182796(5p)	4	NA	Methylated	NA	Methylated
I16914	4_320135-322185	66.7	0.767	ENSG00000131127(5p)	4	NA	Methylated	Methylated	Methylated
I2241	10_3204628-3205005	74.6	0.768	ENSG00000107959(5p)	4	NA	NA	Methylated	Methylated
I2378	10_22331793-22332980	66.5	0.769	ENSG00000136770(5p)	4	NA	Methylated	Methylated	NA
I2209	1_245341022-245342579	72.8	0.771	ENSG00000196111(3p)	4	NA	NA	NA	Methylated
I1779	1_199884118-199885378	67.2	0.772	ENSG00000134369(intragenic)	4	Methylated	NA	Methylated	Methylated
I20028	6_41176105-41176924	56.2	0.772	ENSG00000001167(3p)	4	NA	NA	Methylated	Methylated
I13000	2_119998052-119999037	64.8	0.773	ENSG00000080293(5p)	4	Methylated	NA	Methylated	Methylated
I13806	2_227736791-227737192	74.4	0.773	ENSG00000081052(5p)	4	NA	NA	NA	Methylated
I3429	11_3774735-3776767	61.2	0.774	ENSG00000110713(5p)_ENSG00000148985(5p)	4	Methylated	NA	Methylated	Methylated
I16318	3_129116659-129117518	65.3	0.774	intergenic	4	Methylated	NA	Methylated	Methylated
I15849	3_52541984-52544466	68.5	0.775	ENSG00000168268(intragenic)	4	Methylated	NA	Methylated	Methylated
I19742	6_19799770-19800290	61.6	0.775	intergenic	4	NA	Methylated	Methylated	Methylated
I16763	3_185430762-185431958	71.1	0.775	intergenic	4	NA	NA	Methylated	NA
I3126	10_111959218-111961274	61.5	0.775	ENSG00000119950(intragenic)	4	NA	NA	NA	Methylated
I19023	5_127900318-127903012	65.5	0.775	ENSG00000138829(intragenic)	4	NA	NA	NA	Methylated
I5353	12_75796557-75797435	68.9	0.776	ENSG00000175183(5p)	4	Methylated	NA	Methylated	Methylated
I9729	17_43081654-43083340	69.8	0.777	ENSG00000108424(5p)	4	NA	NA	NA	Methylated
I8346	16_4172416-4174466	62.6	0.779	intergenic	4	Methylated	NA	NA	Methylated
I4421	11_113435248-113437903	66.8	0.78	ENSG00000109906(5p)	4	Methylated	NA	Methylated	NA
I21001	7_2564115-2565972	61.5	0.78	ENSG00000106012(5p)	4	NA	NA	NA	Methylated
I23849	9_97151108-97153049	60.5	0.781	intergenic	4	NA	Methylated	Methylated	Methylated
I11101	19_9757093-9758079	64.6	0.781	intergenic	4	Methylated	NA	Methylated	NA
I19581	6_1500174-1500736	58.8	0.781	intergenic	4	NA	Methylated	NA	NA
I11766	19_52767597-52768761	67.3	0.782	intergenic	4	Methylated	NA	Methylated	Methylated
I22254	8_775801-776038	48.7	0.782	intergenic	4	NA	Methylated	Methylated	Methylated
I21941	7_127014870-127016128	66.8	0.783	ENSG00000004059(5p)	4	Methylated	NA	NA	Methylated
I15360	22_48738356-48742266	70.9	0.783	ENSG00000198355(5p)	4	Methylated	NA	NA	Methylated
I24134	9_127063207-127064603	61.8	0.783	intergenic	4	NA	NA	Methylated	NA
I9094	17_1053240-1054193	71.8	0.784	intergenic	4	Methylated	NA	NA	NA
I12833	2_96886904-96888560	66.7	0.784	ENSG00000163126(5p)_ENSG00000168758(3p)	4	Methylated	NA	NA	Methylated
I22562	8_39084130-39084806	65	0.784	ENSG00000197140(5p)	4	NA	NA	NA	Methylated
I23634	9_37776687-37777682	60.6	0.786	intergenic	4	NA	Methylated	NA	NA
I22344	8_15138522-15139581	67.3	0.787	ENSG00000185053(intragenic)	4	NA	NA	NA	Methylated
I13214	2_151974448-151975543	63.6	0.787	ENSG00000080345(5p)	4	NA	NA	NA	Methylated
I12047	2_3501124-3502617	68.3	0.788	ENSG00000182551(intragenic)	4	NA	Methylated	Methylated	Methylated
I16253	3_123036394-123036800	65.4	0.788	ENSG00000173226(5p)_ENSG00000145088(5p)	4	NA	NA	Methylated	Methylated
I21851	7_112513590-112513995	52.5	0.789	ENSG00000164604(intragenic)	4	Methylated	Methylated	Methylated	NA
I11960	19_61679814-61682657	57.9	0.789	ENSG00000198046(5p)_ENSG00000166770(5p)	4	Methylated	NA	Methylated	Methylated
I20075	6_43529935-43531498	68.4	0.789	ENSG00000171462(intragenic)	4	NA	Methylated	NA	Methylated
I13934	2_240613097-240614368	65	0.789	ENSG00000130414(5p)	4	NA	Methylated	Methylated	Methylated
I10834	19_359604-360504	74.3	0.789	ENSG00000183186(5p)	4	NA	NA	Methylated	NA
I19849	6_28998682-29000479	63.5	0.789	ENSG00000204713(intragenic)	4	NA	NA	NA	Methylated
I3428	11_3702299-3702452	48.1	0.79	ENSG00000110713(intragenic)	4	Methylated	NA	NA	NA
I4604	11_129443000-129446225	63.9	0.791	ENSG00000084234(5p)	4	Methylated	NA	Methylated	Methylated
I23325	8_145880827-145884255	66.3	0.791	intergenic	4	Methylated	Methylated	Methylated	NA
I23881	9_98841269-98841576	67.9	0.791	ENSG00000136943(5p)	4	NA	NA	NA	Methylated
I15478	3_12679768-12681027	64.3	0.791	ENSG00000132155(5p)	4	NA	NA	NA	Methylated
I3377	11_437981-441291	62.2	0.792	ENSG00000174915(5p)	4	Methylated	NA	NA	Methylated
I24367	9_139436909-139438557	76.3	0.792	ENSG00000187609(5p)_ENSG00000188747(5p)	4	NA	NA	Methylated	Methylated
I9328	17_16412540-16413585	64.9	0.793	ENSG00000141040(5p)	4	Methylated	NA	NA	NA
I16314	3_128799282-128800323	62.3	0.794	ENSG00000073111(5p)	4	NA	Methylated	NA	NA
I11599	19_45716913-45718264	62.9	0.795	ENSG00000160460(intragenic)	4	NA	Methylated	Methylated	Methylated
I9682	17_40088691-40090089	66.3	0.796	intergenic	4	Methylated	NA	NA	NA
I19141	5_138755522-138758775	69.8	0.796	ENSG00000205012(3p)	4	Methylated	NA	NA	Methylated
I2347	10_16601393-16604324	64.8	0.797	ENSG00000165985(intragenic)	4	Methylated	Methylated	Methylated	NA
I13066	2_128169531-128170030	67.2	0.797	intergenic	4	Methylated	NA	NA	NA
I10080	17_70638681-70640229	63.9	0.797	ENSG00000125449(3p)_ENSG00000125458(5p)	4	Methylated	NA	NA	NA
I2614	10_59696461-59698202	61.6	0.797	ENSG00000151151(intragenic)_ENSG00000122873(5p)	4	NA	NA	Methylated	NA
I17275	4_48179785-48182055	62	0.797	ENSG00000145248(5p)	4	NA	NA	NA	Methylated
I12577	2_65136133-65137959	62.9	0.799	ENSG00000011523(5p)	4	Methylated	Methylated	Methylated	NA
I6157	13_51483555-51484787	65	0.801	ENSG00000136112(5p)	4	NA	Methylated	NA	NA
I10199	17_76932075-76932908	57.7	0.801	intergenic	4	NA	NA	Methylated	NA
I20149	6_50925944-50926716	59.8	0.801	intergenic	4	NA	NA	NA	Methylated
I998	1_85854272-85854774	69.8	0.802	intergenic	4	Methylated	NA	Methylated	Methylated
I4248	11_87881285-87882512	65.6	0.802	ENSG00000168959(3p)	4	Methylated	NA	NA	NA
I1538	1_165957449-165958581	68.1	0.803	ENSG00000197965(5p)	4	Methylated	Methylated	Methylated	NA
I10914	19_1812239-1816101	71.6	0.803	ENSG00000129911(intragenic)	4	NA	NA	Methylated	NA
I9896	17_53919612-53921222	66.3	0.804	ENSG00000176160(intragenic)_ENSG00000108389(3p)	4	NA	Methylated	Methylated	Methylated
I8852	16_67434953-67435616	62.3	0.805	ENSG00000103047(5p)	4	Methylated	Methylated	Methylated	NA
I5845	12_130979006-130981023	69	0.806	ENSG00000177192(5p)	4	Methylated	NA	Methylated	NA
I24332	9_138149798-138151764	72.1	0.806	intergenic	4	Methylated	Methylated	NA	Methylated
I15090	22_28805675-28806586	62.2	0.806	ENSG00000176635(5p)	4	Methylated	NA	Methylated	Methylated
I22291	8_8596471-8598377	69.9	0.807	ENSG00000176305(5p)	4	NA	Methylated	Methylated	Methylated
I12537	2_61257417-61259376	63.4	0.807	ENSG00000173209(5p)	4	NA	Methylated	NA	NA
I4702	12_5924395-5925207	64.6	0.807	ENSG00000047617(intragenic)	4	NA	NA	NA	Methylated
I20774	6_149679582-149681279	72.6	0.808	ENSG00000055208(5p)	4	NA	Methylated	NA	NA
I19089	5_134853551-134854126	62.3	0.808	intergenic	4	NA	Methylated	NA	NA
I789	1_57661399-57663127	67.4	0.809	ENSG00000173406(intragenic)	4	NA	Methylated	Methylated	Methylated
I3757	11_44283799-44284351	62.9	0.809	ENSG00000052850(intragenic)	4	NA	NA	Methylated	NA
I23336	8_146096823-146099083	65.5	0.81	ENSG00000196150(5p)	4	NA	NA	Methylated	NA
I22660	8_55534041-55535222	69.5	0.81	ENSG00000164736(5p)	4	NA	NA	NA	Methylated
I10193	17_76827648-76828558	66.2	0.813	ENSG00000167302(5p)	4	Methylated	NA	NA	NA
I4607	11_129689311-129690929	65.3	0.814	ENSG00000196323(5p)	4	NA	NA	NA	Methylated
I6161	13_51877995-51878573	72.5	0.815	ENSG00000136114(5p)	4	NA	Methylated	NA	NA
I14487	20_48980073-48981944	70.1	0.815	ENSG00000101126(5p)	4	NA	NA	Methylated	NA
I9003	16_84278663-84280478	63.4	0.816	ENSG00000131153(intragenic)	4	Methylated	NA	NA	NA
I10733	18_65218487-65221351	63.8	0.818	ENSG00000206052(5p)	4	NA	Methylated	NA	NA
I1163	1_109444308-109445901	57.3	0.819	intergenic	4	Methylated	NA	Methylated	Methylated
I22500	8_31616146-31618039	69.2	0.82	ENSG00000157168(5p)	4	NA	Methylated	Methylated	Methylated
I9163	17_4638941-4640601	69.8	0.821	ENSG00000182327(5p)	4	NA	NA	Methylated	NA
I24308	9_136018015-136019425	63.4	0.821	intergenic	4	NA	NA	Methylated	Methylated
I20263	6_75851394-75851904	56.2	0.821	ENSG00000111799(3p)	4	NA	NA	Methylated	NA
I18716	5_79586794-79588819	62.2	0.821	ENSG00000164300(5p)	4	NA	NA	NA	Methylated
I13929	2_239419802-239420740	69.9	0.821	intergenic	4	NA	NA	NA	Methylated
I12536	2_61146195-61147442	67	0.822	intergenic	4	Methylated	NA	Methylated	NA
I14425	20_44119362-44120197	67.8	0.822	ENSG00000124140(intragenic)	4	NA	NA	NA	Methylated
I15079	22_28032949-28033581	73.3	0.823	ENSG00000185340(5p)	4	Methylated	Methylated	NA	Methylated
I2651	10_64234183-64236005	65.5	0.824	ENSG00000181915(5p)	4	Methylated	NA	Methylated	Methylated
I1309	1_148560068-148561304	54.3	0.824	ENSG00000117360(5p)	4	Methylated	NA	NA	NA
I3965	11_64640470-64642522	64.1	0.825	ENSG00000149809(3p)_ENSG00000174276(3p)	4	Methylated	NA	Methylated	Methylated
I7943	15_74425338-74426276	66.5	0.825	intergenic	4	NA	NA	Methylated	NA
I22170	7_153213899-153215430	62.4	0.825	intergenic	4	NA	Methylated	Methylated	Methylated
I1524	1_165156276-165157753	64.8	0.825	ENSG00000143195(intragenic)	4	NA	Methylated	Methylated	Methylated
I8712	16_53523333-53525160	67	0.825	ENSG00000176842(5p)	4	NA	NA	Methylated	NA
I4031	11_66268320-66270231	64.2	0.826	intergenic	4	Methylated	NA	Methylated	Methylated
I8019	15_81525735-81527288	63.9	0.826	ENSG00000064726(intragenic)	4	NA	NA	NA	Methylated
I16965	4_2506935-2508035	71.4	0.827	intergenic	4	NA	Methylated	Methylated	Methylated
I16491	3_148590867-148592090	57.3	0.827	ENSG00000174963(intragenic)	4	NA	NA	Methylated	NA
I23351	9_1035005-1036117	58.9	0.828	intergenic	4	NA	Methylated	Methylated	Methylated
I16893	3_197950926-197952084	65.4	0.829	ENSG00000180370(5p)	4	NA	NA	Methylated	NA
I18139	4_186285460-186287192	64.2	0.829	intergenic	4	NA	NA	NA	Methylated
I9902	17_54187908-54189575	64.8	0.83	ENSG00000175175(5p)	4	Methylated	NA	NA	NA
I11401	19_34712327-34713469	68.2	0.83	ENSG00000187135(3p)	4	NA	NA	NA	Methylated
I13650	2_208339708-208341968	66	0.831	ENSG00000163251(3p)	4	Methylated	NA	NA	NA
I817	1_61281066-61282168	66.1	0.831	ENSG00000162599(intragenic)	4	NA	NA	Methylated	NA
I1272	1_119350664-119352482	63.9	0.831	intergenic	4	NA	NA	Methylated	NA
I3891	11_62124963-62127673	66.2	0.832	ENSG00000149480(5p)_ENSG00000149499(3p)	4	Methylated	NA	NA	NA
I3879	11_61491111-61492628	66.9	0.832	ENSG00000167996(5p)_ENSG00000197173(5p)	4	NA	Methylated	NA	NA
I22690	8_59220500-59221101	57.6	0.832	ENSG00000169122(intragenic)	4	NA	NA	NA	Methylated
I19840	6_28691976-28692303	66.5	0.833	intergenic	4	NA	Methylated	Methylated	Methylated
I14136	20_17608854-17611412	71.1	0.833	ENSG00000125844(intragenic)	4	NA	NA	Methylated	Methylated
I9298	17_12633343-12634478	68.8	0.835	ENSG00000006740(5p)	4	Methylated	Methylated	Methylated	NA
I10875	19_1045542-1046788	63.7	0.835	ENSG00000099817(5p)	4	Methylated	Methylated	Methylated	NA
I14388	20_42593290-42594282	63.3	0.835	ENSG00000168734(5p)	4	NA	NA	NA	Methylated
I445	1_32599512-32600599	74.4	0.836	ENSG00000162526(5p)	4	Methylated	NA	Methylated	NA
I2154	1_239585891-239587396	65.9	0.836	ENSG00000182901(intragenic)	4	Methylated	Methylated	Methylated	NA
I15246	22_40269829-40270751	67.1	0.836	ENSG00000100413(5p)	4	NA	Methylated	NA	NA
I22678	8_57286637-57287455	70.5	0.836	ENSG00000181690(5p)_ENSG00000170791(5p)	4	NA	NA	NA	Methylated
I4287	11_93916507-93918688	68.6	0.837	ENSG00000196371(5p)	4	Methylated	NA	Methylated	Methylated
I19962	6_34833072-34833491	59	0.837	ENSG00000124562(5p)	4	Methylated	NA	NA	NA
I13918	2_238633788-238634941	71.5	0.837	ENSG00000132330(5p)	4	NA	NA	Methylated	NA
I10802	18_74170201-74170717	66.7	0.838	intergenic	4	NA	Methylated	Methylated	Methylated
I15957	3_67787311-67787704	73.9	0.838	ENSG00000172340(5p)	4	NA	NA	Methylated	Methylated
I9823	17_45910847-45911653	64.8	0.838	ENSG00000108829(intragenic)_ENSG00000136444(5p)	4	NA	NA	NA	Methylated
I21628	7_90731294-90733575	66.9	0.839	ENSG00000157240(5p)	4	Methylated	NA	Methylated	Methylated
I9673	17_39756847-39757937	70.9	0.84	ENSG00000013306(5p)	4	NA	Methylated	Methylated	Methylated
I11009	19_4742400-4743824	66.7	0.84	ENSG00000141965(5p)	4	NA	Methylated	Methylated	Methylated
I22612	8_48811839-48812072	62.8	0.84	ENSG00000164808(3p)_ENSG00000180733(3p)	4	NA	NA	Methylated	NA
I10349	18_12937308-12939381	61.3	0.844	ENSG00000085415(5p)	4	Methylated	NA	Methylated	Methylated
I23356	9_2004803-2005849	59.5	0.844	ENSG00000080503(5p)	4	NA	NA	Methylated	NA
I7696	15_54812213-54813509	64.4	0.846	ENSG00000137871(intragenic)	4	Methylated	NA	NA	NA
I4323	11_100502928-100503063	51.5	0.846	ENSG00000082175(intragenic)	4	NA	Methylated	Methylated	Methylated
I20626	6_126319389-126320418	62.2	0.846	ENSG00000111911(5p)	4	NA	Methylated	NA	NA
I22438	8_25957513-25958295	63.1	0.847	ENSG00000147459(intragenic)	4	NA	Methylated	Methylated	Methylated
I20538	6_114286676-114288559	68.6	0.847	ENSG00000155130(intragenic)	4	NA	Methylated	Methylated	Methylated
I20677	6_134314839-134315495	64.2	0.847	ENSG00000028839(5p)	4	NA	NA	Methylated	NA
I13854	2_232279245-232281344	64.9	0.847	ENSG00000204126(5p)_ENSG00000187514(5p)	4	NA	NA	Methylated	NA
I17432	4_79197329-79198341	63.1	0.847	ENSG00000138759(5p)	4	NA	NA	NA	Methylated
I22989	8_98358418-98359738	64.3	0.849	ENSG00000180543(5p)	4	Methylated	NA	Methylated	Methylated
I20576	6_118102762-118104132	63.1	0.849	ENSG00000153989(5p)	4	Methylated	NA	NA	NA
I12570	2_64733875-64735446	72.1	0.849	ENSG00000179833(5p)	4	NA	Methylated	NA	NA
I18910	5_111782362-111782568	71.5	0.85	ENSG00000129595(5p)_ENSG00000170238(5p)	4	NA	NA	Methylated	Methylated
I9334	17_17124142-17125490	61.7	0.85	ENSG00000141030(intragenic)	4	NA	NA	NA	Methylated
I13351	2_171276558-171276789	66.4	0.85	intergenic	4	NA	NA	NA	Methylated
I15072	22_27526056-27526797	72.4	0.851	ENSG00000100219(5p)	4	Methylated	NA	Methylated	NA
I3912	11_63014849-63015526	65.5	0.852	ENSG00000168004(5p)	4	NA	NA	Methylated	NA
I13437	2_176737346-176738258	55.1	0.852	ENSG00000128652(5p)	4	NA	NA	Methylated	NA
I10277	18_4443923-4445738	69	0.853	intergenic	4	Methylated	Methylated	NA	Methylated
I15416	3_6877772-6878647	67.1	0.853	ENSG00000196277(5p)	4	NA	NA	NA	Methylated
I20345	6_87888628-87889579	57	0.854	intergenic	4	Methylated	Methylated	Methylated	NA
I13404	2_174907678-174908124	67.6	0.854	ENSG00000187876(3p)	4	NA	NA	NA	Methylated
I9064	16_88153712-88155834	62.5	0.855	ENSG00000167526(5p)_ENSG00000200084(5p)	4	Methylated	NA	NA	NA
I9051	16_87397263-87398361	73	0.855	ENSG00000167513(5p)	4	NA	Methylated	NA	NA
I18685	5_76970016-76970182	58.1	0.856	ENSG00000171540(5p)	4	NA	Methylated	Methylated	Methylated
I14062	20_5538719-5540393	60	0.856	ENSG00000125772(5p)	4	NA	NA	NA	Methylated
I18962	5_118351618-118352358	66.5	0.857	ENSG00000169570(5p)	4	Methylated	NA	NA	NA
I23288	8_144443886-144445360	66.2	0.857	ENSG00000185730(5p)	4	NA	NA	NA	Methylated
I3336	10_132999047-133001172	73.1	0.859	ENSG00000176769(5p)	4	Methylated	Methylated	Methylated	NA
I24359	9_139153134-139154380	70.2	0.859	ENSG00000176884(5p)	4	Methylated	NA	Methylated	NA
I2283	10_8136361-8136889	62.9	0.859	ENSG00000197308(5p)_ENSG00000107485(5p)	4	NA	NA	Methylated	NA
I10996	19_4350763-4351791	69.3	0.859	ENSG00000141985(5p)	4	NA	NA	Methylated	NA
I20032	6_41482616-41483041	68.5	0.86	intergenic	4	Methylated	NA	Methylated	Methylated
I14044	20_3943514-3944574	71.6	0.86	ENSG00000101236(intragenic)	4	Methylated	NA	Methylated	NA
I4682	12_4010327-4010938	70.3	0.861	intergenic	4	NA	Methylated	Methylated	NA
I2641	10_63092457-63093152	65.2	0.861	ENSG00000183346(intragenic)	4	NA	NA	NA	Methylated
I19584	6_1559116-1560961	69	0.862	ENSG00000054598(3p)	4	Methylated	NA	Methylated	Methylated
I18115	4_184663788-184664566	70.6	0.863	ENSG00000168556(5p)	4	NA	NA	Methylated	NA
I16629	3_169450050-169450859	70.6	0.863	intergenic	4	NA	NA	Methylated	NA
I10449	18_27925608-27927491	67.5	0.863	ENSG00000134758(5p)_ENSG00000209243(5p)	4	NA	NA	Methylated	NA
I17487	4_86105747-86106823	74.2	0.864	ENSG00000163625(5p)_ENSG00000198614(5p)_ENSG00000180769(5p)	4	NA	NA	Methylated	NA
I22055	7_139824602-139826191	63.6	0.865	ENSG00000133606(intragenic)	4	Methylated	Methylated	NA	Methylated
I22208	7_156125037-156126765	65.7	0.866	ENSG00000182648(5p)_ENSG00000204874(3p)_ENSG00000105982(5p)	4	Methylated	NA	Methylated	Methylated
I21322	7_39839283-39840405	62.7	0.867	intergenic	4	NA	Methylated	NA	NA
I8197	15_99330289-99331945	61.3	0.867	ENSG00000154237(intragenic)	4	NA	NA	Methylated	Methylated
I18454	5_43027674-43029980	54.1	0.868	intergenic	4	NA	NA	NA	Methylated
I13975	20_253819-256211	72.9	0.868	ENSG00000177732(5p)	4	NA	NA	NA	Methylated
I10882	19_1198917-1201975	75.3	0.868	ENSG00000167470(5p)	4	NA	NA	NA	Methylated
I1038	1_90954912-90955449	61.5	0.869	ENSG00000143032(5p)	4	Methylated	NA	NA	NA
I6926	14_60051205-60052848	64.5	0.869	intergenic	4	NA	NA	Methylated	NA
I7798	15_64465815-64466800	68	0.87	ENSG00000169032(5p)	4	Methylated	Methylated	NA	Methylated
I1246	1_116181798-116183977	67.2	0.87	ENSG00000177551(intragenic)	4	Methylated	NA	NA	NA
I20571	6_117697989-117698998	71.2	0.87	ENSG00000170162(intragenic)	4	NA	NA	Methylated	NA
I11188	19_12705784-12706990	64.1	0.87	ENSG00000123144(5p)	4	NA	NA	Methylated	NA
I4644	12_432488-432988	74.9	0.871	intergenic	4	NA	NA	NA	Methylated
I220	1_17112843-17113860	73.9	0.872	ENSG00000058453(intragenic)	4	Methylated	NA	NA	NA
I9376	17_19710634-19712504	67.9	0.873	ENSG00000083290(intragenic)	4	NA	NA	NA	Methylated
I20367	6_89912213-89913627	63.4	0.875	ENSG00000146281(5p)	4	NA	NA	Methylated	Methylated
I2096	1_232106568-232107995	66.5	0.876	ENSG00000183780(5p)	4	NA	Methylated	NA	NA
I21272	7_33114982-33116476	59.3	0.878	ENSG00000164610(5p)	4	NA	NA	NA	Methylated
I360	1_26670796-26672476	68.6	0.879	ENSG00000117682(3p)_ENSG00000198830(5p)	4	Methylated	Methylated	Methylated	NA
I8997	16_84144143-84144818	73.5	0.88	intergenic	4	NA	NA	Methylated	Methylated
I13634	2_206254768-206255890	67.4	0.881	ENSG00000118257(5p)	4	Methylated	NA	Methylated	Methylated
I10584	18_44731729-44732947	70.8	0.881	ENSG00000101665(5p)	4	Methylated	Methylated	NA	NA
I9820	17_45829466-45830203	65.2	0.881	ENSG00000108829(intragenic)	4	NA	NA	Methylated	NA
I14592	20_60785025-60786025	57.4	0.883	intergenic	4	Methylated	Methylated	NA	NA
I9040	16_86540862-86543255	62.1	0.883	ENSG00000172530(5p)	4	NA	NA	Methylated	NA
I15999	3_73755440-73757514	62.2	0.883	ENSG00000121440(intragenic)_ENSG00000206539(5p)	4	NA	NA	NA	Methylated
I15212	22_38075230-38076438	71.8	0.883	ENSG00000100321(5p)	4	NA	NA	NA	Methylated
I15285	22_41868269-41869505	64	0.884	ENSG00000100294(intragenic)	4	NA	Methylated	Methylated	Methylated
I10082	17_70689909-70691612	65.1	0.884	intergenic	4	Methylated	NA	Methylated	NA
I204	1_16036484-16036844	59	0.886	ENSG00000179743(intragenic)	4	Methylated	NA	Methylated	Methylated
I20980	7_1509677-1511332	66.1	0.886	ENSG00000164880(5p)	4	NA	NA	Methylated	Methylated
I4756	12_11214917-11215654	63.6	0.888	ENSG00000196229(5p)	4	Methylated	Methylated	Methylated	NA
I17093	4_17186800-17188718	59.8	0.888	ENSG00000002549(5p)	4	Methylated	NA	NA	NA
I19790	6_26324450-26324650	56.2	0.89	ENSG00000187990(5p)_ENSG00000168274(5p)	4	NA	Methylated	Methylated	NA
I10180	17_75734434-75736303	63.5	0.89	ENSG00000141543(intragenic)	4	NA	NA	Methylated	NA
I23280	8_143804777-143806544	71	0.894	ENSG00000130193(5p)	4	Methylated	Methylated	NA	Methylated
I22858	8_81245781-81246968	60.7	0.894	ENSG00000076554(5p)	4	Methylated	NA	NA	NA
I1088	1_95355184-95356155	72.9	0.897	ENSG00000152078(5p)	4	NA	NA	NA	Methylated
I23489	9_20610236-20612686	62.8	0.898	ENSG00000171843(intragenic)	4	NA	NA	NA	Methylated
I21313	7_38636917-38637657	75.3	0.899	ENSG00000078053(5p)	4	NA	NA	NA	Methylated
I13613	2_203207482-203207791	58.7	0.9	ENSG00000138439(5p)	4	NA	NA	Methylated	NA
I12023	2_253375-253715	65.7	0.903	ENSG00000035115(intragenic)	4	Methylated	NA	Methylated	Methylated
I2067	1_228627439-228629346	74.3	0.903	ENSG00000203679(5p)	4	NA	NA	Methylated	Methylated
I13922	2_238776372-238777601	72.5	0.903	ENSG00000132323(5p)	4	NA	NA	NA	Methylated
I19026	5_128457733-128459115	66.7	0.905	ENSG00000066583(5p)	4	NA	Methylated	Methylated	NA
I15021	22_21192611-21193226	70.5	0.905	intergenic	4	NA	Methylated	Methylated	Methylated
I15787	3_49105563-49106853	67.4	0.908	ENSG00000198218(5p)_ENSG00000173421(intragenic)	4	Methylated	NA	NA	NA
I10574	18_43710445-43712098	74.5	0.91	ENSG00000175387(5p)	4	NA	NA	Methylated	NA
I10968	19_3456802-3457673	72.2	0.911	ENSG00000173976(intragenic)_ENSG00000105325(5p)	4	NA	NA	NA	Methylated
I17836	4_145052111-145053049	52.6	0.913	intergenic	4	NA	NA	Methylated	NA
I8637	16_45564133-45565340	66.5	0.915	ENSG00000069345(5p)	4	NA	NA	Methylated	NA
I17431	4_78958625-78960588	71.1	0.915	ENSG00000138767(5p)	4	NA	NA	Methylated	NA
I9307	17_14139056-14139269	52.3	0.916	intergenic	4	NA	NA	Methylated	Methylated
I8979	16_82707495-82708431	71.9	0.916	ENSG00000140943(5p)	4	NA	NA	Methylated	NA
I3253	10_124628837-124629894	64.8	0.917	ENSG00000138161(5p)	4	NA	NA	NA	Methylated
I9050	16_87378408-87379891	76.5	0.919	intergenic	4	NA	Methylated	Methylated	Methylated
I15186	22_37125083-37125279	74.6	0.919	ENSG00000100181(5p)	4	NA	NA	NA	Methylated
I9604	17_37274148-37275529	64	0.92	ENSG00000178502(intragenic)	4	NA	Methylated	Methylated	Methylated
I23584	9_35061624-35062907	68.1	0.921	ENSG00000165280(intragenic)_ENSG00000165281(3p)	4	Methylated	Methylated	Methylated	NA
I23396	9_6402379-6404298	65.7	0.922	ENSG00000147854(5p)	4	NA	Methylated	NA	NA
I2558	10_49184402-49185634	71.9	0.924	ENSG00000107643(5p)	4	NA	Methylated	Methylated	Methylated
I2338	10_15452110-15453624	72.5	0.925	ENSG00000148468(5p)	4	Methylated	NA	NA	NA
I15692	3_42029712-42031016	72.1	0.927	intergenic	4	Methylated	Methylated	Methylated	NA
I14331	20_35763501-35763873	45	0.928	ENSG00000132792(intragenic)	4	NA	Methylated	Methylated	Methylated
I9211	17_7087075-7087249	72.6	0.931	ENSG00000170296(5p)_ENSG00000175826(3p)	4	NA	Methylated	Methylated	Methylated
I22223	7_156821781-156823195	68.7	0.931	intergenic	4	NA	Methylated	Methylated	NA
I4291	11_94439663-94440885	63.9	0.931	ENSG00000180771(5p)	4	NA	NA	Methylated	NA
I21344	7_43588860-43589871	72.1	0.933	ENSG00000164543(5p)	4	Methylated	NA	Methylated	Methylated
I7379	14_104557080-104559066	65.4	0.933	ENSG00000170779(intragenic)	4	NA	NA	NA	Methylated
I18864	5_102402639-102403121	48	0.934	intergenic	4	Methylated	NA	NA	NA
I16877	3_196750862-196752127	65	0.936	ENSG00000184203(5p)	4	Methylated	NA	NA	NA
I23765	9_88086768-88087628	71.5	0.936	ENSG00000135070(5p)	4	NA	NA	Methylated	NA
I22481	8_29264148-29264875	69.5	0.939	ENSG00000120875(5p)	4	NA	NA	Methylated	NA
I20476	6_107183888-107184156	59.9	0.94	ENSG00000130347(5p)_ENSG00000130348(5p)	4	NA	NA	NA	Methylated
I15371	22_49329154-49329785	61.6	0.943	intergenic	4	Methylated	NA	NA	NA
I14814	21_37288711-37289009	61.5	0.944	intergenic	4	Methylated	NA	Methylated	Methylated
I14095	20_10147277-10147449	67.1	0.944	ENSG00000132639(5p)	4	Methylated	NA	NA	NA
I12210	2_24566853-24568814	68.9	0.945	intergenic	4	Methylated	NA	Methylated	NA
I21485	7_69796411-69798647	70.5	0.946	ENSG00000158321(intragenic)	4	NA	Methylated	Methylated	Methylated
I14705	21_25856173-25856537	64.4	0.946	intergenic	4	NA	NA	Methylated	NA
I841	1_63560829-63563136	70.5	0.946	ENSG00000187140(5p)	4	NA	NA	NA	Methylated
I18582	5_64366973-64367360	68.3	0.949	intergenic	4	Methylated	NA	NA	NA
I9008	16_84489560-84490573	66.1	0.949	ENSG00000140968(5p)	4	NA	Methylated	NA	NA
I12061	2_5748579-5749763	68.8	0.95	ENSG00000176887(5p)	4	NA	NA	Methylated	Methylated
I17086	4_15836612-15838416	70.5	0.957	ENSG00000169762(5p)_ENSG00000173244(5p)	4	NA	Methylated	Methylated	Methylated
I17843	4_146622062-146623574	67.4	0.966	ENSG00000170365(5p)_ENSG00000180484(3p)	4	NA	NA	Methylated	NA
I17005	4_5944902-5946265	71.6	0.969	ENSG00000072832(5p)	4	NA	Methylated	Methylated	Methylated
I1048	1_91738840-91739089	61.6	0.972	ENSG00000097046(5p)	4	NA	Methylated	Methylated	Methylated
I11878	19_57082594-57083185	59.3	0.973	intergenic	4	NA	NA	NA	Methylated
I20241	6_72948625-72949729	62.8	0.977	ENSG00000079841(intragenic)	4	NA	NA	NA	Methylated
I3371	10_135193133-135193390	58.1	0.981	ENSG00000130649(intragenic)	4	Methylated	NA	NA	Methylated
I16046	3_85676104-85676256	51.6	0.982	ENSG00000175161(intragenic)	4	Methylated	NA	NA	NA
I8137	15_93670971-93671631	60.8	0.985	intergenic	4	NA	NA	NA	Methylated
I1332	1_149696661-149698305	62.6	0.99	ENSG00000143442(intragenic)	4	NA	Methylated	NA	NA
I14543	20_56397400-56397840	72.8	1.005	ENSG00000124164(5p)	4	Methylated	Methylated	Methylated	NA
I23966	9_109440286-109440634	50.4	1.006	intergenic	4	NA	NA	Methylated	NA
I6550	13_113981904-113984687	64.5	1.008	intergenic	4	Methylated	Methylated	Methylated	NA
I6749	14_37123708-37123983	61.2	1.011	intergenic	4	NA	NA	NA	Methylated
I19910	6_31977620-31977856	77.2	1.016	ENSG00000204366(5p)	4	NA	NA	NA	Methylated
I13067	2_128175290-128176605	68.6	1.02	ENSG00000173349(5p)	4	NA	NA	NA	Methylated
I14327	20_35583040-35583606	64.7	1.023	ENSG00000166619(intragenic)_ENSG00000053438(5p)	4	NA	Methylated	Methylated	Methylated
I21444	7_57932261-57933243	60.5	1.041	intergenic	4	NA	Methylated	NA	NA
I22550	8_38627553-38627771	73.5	1.041	intergenic	4	NA	NA	NA	Methylated
I9664	17_39499359-39499701	65.6	1.043	ENSG00000161654(5p)	4	NA	NA	NA	Methylated
I17217	4_39375641-39375935	55.9	1.045	ENSG00000205797(5p)_ENSG00000078140(5p)	4	NA	Methylated	Methylated	Methylated
I11522	19_41979933-41980550	58.4	1.045	intergenic	4	NA	Methylated	Methylated	Methylated
I5875	12_132123448-132124611	65.2	1.06	ENSG00000198040(5p)	4	NA	Methylated	Methylated	Methylated
I19782	6_26135149-26135657	53.8	1.066	ENSG00000196176(intragenic)_ENSG00000124529(5p)	4	NA	NA	Methylated	NA
I8423	16_11798066-11798856	72.6	1.076	ENSG00000122299(5p)	4	NA	Methylated	NA	NA
I10599	18_46048324-46048780	55.6	1.077	ENSG00000141644(intragenic)	4	Methylated	NA	Methylated	Methylated
I20972	7_1236472-1236839	62	1.121	intergenic	4	NA	NA	Methylated	NA
I3718	11_37709826-37710068	37	1.125	intergenic	4	NA	NA	NA	Methylated
I23657	9_71564262-71564985	66.3	1.132	ENSG00000188647(5p)	4	Methylated	NA	NA	NA
I1039	1_90955587-90956502	70	1.136	ENSG00000143032(5p)	4	NA	NA	Methylated	Methylated
I10832	19_217989-218673	62.9	1.142	intergenic	4	NA	NA	NA	Methylated
I19667	6_10492917-10493226	62.9	1.145	intergenic	4	NA	NA	Methylated	NA
I10487	18_33077747-33078181	53.8	1.156	ENSG00000101489(3p)	4	NA	NA	Methylated	NA
I24291	9_135232858-135233008	76.2	1.194	ENSG00000148248(5p)_ENSG00000198870(5p)	4	NA	NA	Methylated	NA
I1507	1_163471407-163471570	78	1.202	ENSG00000162761(intragenic)	4	NA	Methylated	Methylated	Methylated
I1042	1_90968558-90968799	63.6	1.255	intergenic	4	Methylated	Methylated	Methylated	NA
I19671	6_10520280-10520499	61.8	1.275	ENSG00000137203(intragenic)	4	NA	Methylated	Methylated	Methylated
I17542	4_95347641-95347953	49.8	1.343	ENSG00000163104(5p)	4	Methylated	NA	NA	NA
I22426	8_24870649-24870762	54.4	1.437	ENSG00000104725(5p)	4	Methylated	Methylated	Methylated	NA
I15029	22_22422723-22423998	66.2	0.673	ENSG00000099964(intragenic)_ENSG00000187792(5p)_ENSG00000128218(3p)	4	NA	NA	NA	Methylated
I20469	6_106535954-106536658	63.4	0.791	intergenic	4	NA	NA	NA	Methylated
I15457	3_10832483-10833780	66	0.796	ENSG00000132164(5p)	4	NA	Methylated	NA	NA
I19150	5_139027978-139028373	72.5	0.797	ENSG00000171604(intragenic)	4	Methylated	NA	NA	NA
I16343	3_130384502-130385858	66.2	0.865	ENSG00000169714(5p)	4	NA	NA	NA	Methylated
I12345	2_38154686-38156346	65.5	0.872	ENSG00000138061(intragenic)	4	NA	NA	NA	Methylated
I8255	16_1600038-1603201	65.8	0.923	ENSG00000206061(3p)_ENSG00000007545(5p)	4	NA	NA	NA	Methylated
I893	1_70459434-70459879	59.6	1.086	ENSG00000116754(intragenic)	4	NA	NA	NA	Methylated
